# Supplementary material for: Deep Learning-Guided Reverse Translation Enhances Soluble Expression of Recombinant Proteins in Escherichia coli
Source: Int J Mol Sci. 2026 Jun 5;27(11):5131. doi: 10.3390/ijms27115131 (PMC13258643; doi:10.3390/ijms27115131)
Supplement: Supplementary file 1 [file ijms-27-05131-s001.zip]

Archive with 4 entries (4 files):
- dnabert2_14models_10cv_acc_summary.csv
- protein_expression_data_imagej.csv
- Supplementary Material.pdf
- Unique Codon Site Statistics (alpha-GP and IA).xlsx
