# Supplementary material for: Deep Learning-Guided Reverse Translation Enhances Soluble Expression of Recombinant Proteins in Escherichia coli
Source: Int J Mol Sci. 2026 Jun 5;27(11):5131. doi: 10.3390/ijms27115131 (PMC13258643; doi:10.3390/ijms27115131)
Supplement: Supplementary file 1 [file ijms-27-05131-s001.zip › dnabert2_14models_10cv_acc_summary.csv]

Model	Fold	ACC
SVM	1	0.7740585774058577
SVM	2	0.7447698744769874
SVM	3	0.8117154811715481
SVM	4	0.7573221757322176
SVM	5	0.7689075630252101
SVM	6	0.7394957983193278
SVM	7	0.7310924369747899
SVM	8	0.7563025210084033
SVM	9	0.7100840336134454
SVM	10	0.7184873949579832
LR	1	0.7698744769874477
LR	2	0.7531380753138075
LR	3	0.7949790794979079
LR	4	0.7322175732217573
LR	5	0.7521008403361344
LR	6	0.773109243697479
LR	7	0.7184873949579832
LR	8	0.7563025210084033
LR	9	0.7310924369747899
LR	10	0.7478991596638656
LDA	1	0.694560669456067
LDA	2	0.7154811715481172
LDA	3	0.7698744769874477
LDA	4	0.6652719665271967
LDA	5	0.7226890756302521
LDA	6	0.6680672268907563
LDA	7	0.6890756302521008
LDA	8	0.680672268907563
LDA	9	0.634453781512605
LDA	10	0.7058823529411765
KNN	1	0.6694560669456067
KNN	2	0.698744769874477
KNN	3	0.7364016736401674
KNN	4	0.7154811715481172
KNN	5	0.7142857142857143
KNN	6	0.7436974789915967
KNN	7	0.7226890756302521
KNN	8	0.7394957983193278
KNN	9	0.7100840336134454
KNN	10	0.7100840336134454
DT	1	0.6485355648535565
DT	2	0.6820083682008368
DT	3	0.694560669456067
DT	4	0.6820083682008368
DT	5	0.6974789915966386
DT	6	0.680672268907563
DT	7	0.6638655462184874
DT	8	0.6134453781512605
DT	9	0.6890756302521008
DT	10	0.7016806722689075
NB	1	0.5271966527196653
NB	2	0.6150627615062761
NB	3	0.5648535564853556
NB	4	0.5983263598326359
NB	5	0.6554621848739496
NB	6	0.6428571428571429
NB	7	0.5714285714285714
NB	8	0.6218487394957983
NB	9	0.592436974789916
NB	10	0.592436974789916
RF	1	0.7489539748953975
RF	2	0.7364016736401674
RF	3	0.7656903765690377
RF	4	0.7364016736401674
RF	5	0.726890756302521
RF	6	0.7352941176470589
RF	7	0.7310924369747899
RF	8	0.7310924369747899
RF	9	0.7058823529411765
RF	10	0.7226890756302521
MLP	1	0.7489539748953975
MLP	2	0.7531380753138075
MLP	3	0.7573221757322176
MLP	4	0.7531380753138075
MLP	5	0.7647058823529411
MLP	6	0.7394957983193278
MLP	7	0.6680672268907563
MLP	8	0.7184873949579832
MLP	9	0.7689075630252101
MLP	10	0.7647058823529411
AdaBoost	1	0.7071129707112971
AdaBoost	2	0.7196652719665272
AdaBoost	3	0.7447698744769874
AdaBoost	4	0.6861924686192469
AdaBoost	5	0.7394957983193278
AdaBoost	6	0.6848739495798319
AdaBoost	7	0.7310924369747899
AdaBoost	8	0.6932773109243697
AdaBoost	9	0.680672268907563
AdaBoost	10	0.7100840336134454
XGBoost	1	0.7447698744769874
XGBoost	2	0.6861924686192469
XGBoost	3	0.7782426778242678
XGBoost	4	0.7280334728033473
XGBoost	5	0.7563025210084033
XGBoost	6	0.6974789915966386
XGBoost	7	0.7563025210084033
XGBoost	8	0.7563025210084033
XGBoost	9	0.6848739495798319
XGBoost	10	0.7352941176470589
LightGBM	1	0.7573221757322176
LightGBM	2	0.7322175732217573
LightGBM	3	0.7698744769874477
LightGBM	4	0.7364016736401674
LightGBM	5	0.7521008403361344
LightGBM	6	0.7436974789915967
LightGBM	7	0.7184873949579832
LightGBM	8	0.7689075630252101
LightGBM	9	0.7142857142857143
LightGBM	10	0.726890756302521
SGD	1	0.602510460251046
SGD	2	0.7489539748953975
SGD	3	0.7824267782426778
SGD	4	0.694560669456067
SGD	5	0.6764705882352942
SGD	6	0.7394957983193278
SGD	7	0.6134453781512605
SGD	8	0.5966386554621849
SGD	9	0.7184873949579832
SGD	10	0.6848739495798319
Bagging	1	0.6861924686192469
Bagging	2	0.7112970711297071
Bagging	3	0.7405857740585774
Bagging	4	0.694560669456067
Bagging	5	0.7016806722689075
Bagging	6	0.6638655462184874
Bagging	7	0.6722689075630253
Bagging	8	0.7521008403361344
Bagging	9	0.6512605042016807
Bagging	10	0.6848739495798319
QDA	1	0.5857740585774058
QDA	2	0.5774058577405857
QDA	3	0.6317991631799164
QDA	4	0.5899581589958159
QDA	5	0.6008403361344538
QDA	6	0.634453781512605
QDA	7	0.5546218487394958
QDA	8	0.5882352941176471
QDA	9	0.5966386554621849
QDA	10	0.6764705882352942
