# Supplementary material for: Deep Learning-Guided Reverse Translation Enhances Soluble Expression of Recombinant Proteins in Escherichia coli
Source: Int J Mol Sci. 2026 Jun 5;27(11):5131. doi: 10.3390/ijms27115131 (PMC13258643; doi:10.3390/ijms27115131)
Supplement: Supplementary file 1 [file ijms-27-05131-s001.zip › protein_expression_data_imagej.csv]

protein	replicate	group	fraction	S_RawIntDen	Full_RawIntDen	Ratio	WT_S_RawIntDen	FC_S_Raw
aGP	1	WT	T	61366	2224318	0.027588681	61366	1.0
aGP	1	WT	S	41419	2622902	0.015791288	41419	1.0
aGP	1	GS	T	281235	1479265	0.190118065	61366	4.582912361894208
aGP	1	GS	S	268166	1334459	0.200954844	41419	6.474468239213888
aGP	1	opt-1	T	980617	2569363	0.381657633	61366	15.97980966659062
aGP	1	opt-1	S	668865	2359040	0.283532708	41419	16.148748159057437
aGP	1	opt-2	T	1144565	2990033	0.382793434	61366	18.651451944073266
aGP	1	opt-2	S	1059006	2719080	0.389472174	41419	25.56812091069316
aGP	2	WT	T	13549	178440	0.075930285	13549	1.0
aGP	2	WT	S	12074	177552	0.068002613	12074	1.0
aGP	2	GS	T	120118	397801	0.301954998	13549	8.86545132482102
aGP	2	GS	S	116747	353757	0.330020325	12074	9.669289382143448
aGP	2	opt-1	T	151722	379936	0.399335678	13549	11.198021994243117
aGP	2	opt-1	S	119136	371892	0.32035107	12074	9.867152559218155
aGP	2	opt-2	T	182857	439986	0.415597314	13549	13.495977562919773
aGP	2	opt-2	S	156150	329004	0.47461429	12074	12.932748053669041
aGP	3	WT	T	10391	202495	0.051314847	10391	1.0
aGP	3	WT	S	11660	186116	0.062649101	11660	1.0
aGP	3	GS	T	119208	388970	0.306470936	10391	11.47223558849004
aGP	3	GS	S	109286	361928	0.301955085	11660	9.372727272727273
aGP	3	opt-1	T	170475	438006	0.389206997	10391	16.406024444230585
aGP	3	opt-1	S	124397	426734	0.291509465	11660	10.66869639794168
aGP	3	opt-2	T	137096	349681	0.392060192	10391	13.193725339235877
aGP	3	opt-2	S	140405	300557	0.467149326	11660	12.041595197255575
IA	1	WT	T	134844	4021298	0.033532456	134844	1.0
IA	1	WT	S	97332	3456095	0.02816242	97332	1.0
IA	1	GS	T	611565	3584652	0.170606519	134844	4.535351962267509
IA	1	GS	S	139661	2702382	0.051680702	97332	1.4348929437389553
IA	1	opt-1	T	518796	3748077	0.13841658	134844	3.847379193734983
IA	1	opt-1	S	255886	3061043	0.083594383	97332	2.629001767147495
IA	1	opt-2	T	604295	3423340	0.176522052	134844	4.481437809617039
IA	1	opt-2	S	287066	2801406	0.102472116	97332	2.949348621213989
IA	2	WT	T	127622	1800583	0.070878154	127622	1.0
IA	2	WT	S	65559	1953237	0.033564283	65559	1.0
IA	2	GS	T	230037	1953237	0.11777219	127622	1.8024870320164235
IA	2	GS	S	65592	1729014	0.037936072	65559	1.000503363382602
IA	2	opt-1	T	223646	1629035	0.137287412	127622	1.7524094591841533
IA	2	opt-1	S	182246	1438806	0.126664748	65559	2.779877667444592
IA	2	opt-2	T	313461	1459622	0.214754916	127622	2.45616743194747
IA	2	opt-2	S	182261	1388528	0.131262027	65559	2.7801064689821384
IA	3	WT	T	106385	1526673	0.069684209	106385	1.0
IA	3	WT	S	57388	1750617	0.032781585	57388	1.0
IA	3	GS	T	240636	1795721	0.134005227	106385	2.2619354232269586
IA	3	GS	S	73053	1813822	0.040275727	57388	1.272966473827281
IA	3	opt-1	T	271455	1728586	0.157038759	106385	2.551628519058138
IA	3	opt-1	S	196978	1529911	0.12875128	57388	3.4323900466996586
IA	3	opt-2	T	354438	1578735	0.224507596	106385	3.331653898575927
IA	3	opt-2	S	234720	1741878	0.134751113	57388	4.090053669756744
IA	4	WT	T	171558	2113951	0.081155145	171558	1.0
IA	4	WT	S	69517	1970767	0.035274084	69517	1.0
IA	4	GS	T	327183	2004647	0.163212276	171558	1.907127618647921
IA	4	GS	S	76169	2029392	0.037532916	69517	1.0956888243163543
IA	4	opt-1	T	360032	2017420	0.178461599	171558	2.098602221989065
IA	4	opt-1	S	322551	1949979	0.165412551	69517	4.639886646431808
IA	4	opt-2	T	425016	2098930	0.202491746	171558	2.47738957087399
IA	4	opt-2	S	193679	1843686	0.105049884	69517	2.7860667174935627
