# Supplementary material for: Deep Learning-Guided Reverse Translation Enhances Soluble Expression of Recombinant Proteins in Escherichia coli
Source: Int J Mol Sci. 2026 Jun 5;27(11):5131. doi: 10.3390/ijms27115131 (PMC13258643; doi:10.3390/ijms27115131)
Supplement: Supplementary file 1 [file ijms-27-05131-s001.zip › Unique Codon Site Statistics (alpha-GP and IA).xlsx]

## Sheet: alpha-GP
			WT	Gen	Opt1	Opt2	GenScript unchanged, OPT changed (same)	GenScript changed, OPT changed (same)
1	M	0	ATG	ATG	ATG	ATG	0	0
2	L	0	CTG	TTG	CTG	TTA	0	0
3	E	1	GAG	GAG	GAA	GAA	1	0
4	K	0	AAA	AAG	AAA	AAA	0	0
5	L	0	CTT	CTA	CTG	CTA	0	0
6	P	0	CCC	CCC	CCG	CCA	0	0
7	E	0	GAG	GAA	GAA	GAA	0	0
8	N	0	AAC	AAT	AAC	AAT	0	0
9	L	0	CTG	TTA	CTG	TTA	0	0
10	K	0	AAA	AAA	AAA	AAA	0	0
11	E	0	GAG	GAA	GAA	GAG	0	0
12	L	0	CTC	CTG	CTG	CTG	0	0
13	E	1	GAG	GAG	GAA	GAA	1	0
14	S	0	AGC	AGT	AGC	TCA	0	0
15	L	1	CTT	TTA	CTG	CTG	0	1
16	A	0	GCC	GCG	GCA	GCT	0	0
17	Y	0	TAC	TAT	TAC	TAT	0	0
18	N	0	AAC	AAC	AAC	AAC	0	0
19	L	0	CTC	CTG	CTG	CTG	0	0
20	W	0	TGG	TGG	TGG	TGG	0	0
21	W	0	TGG	TGG	TGG	TGG	0	0
22	S	0	AGC	TCA	AGC	TCA	0	0
23	W	0	TGG	TGG	TGG	TGG	0	0
24	S	0	TCC	AGC	AGC	AGC	0	0
25	R	0	AGA	CGT	CGT	CGT	0	0
26	P	0	CCT	CCG	CCG	CCG	0	0
27	A	0	GCT	GCC	GCA	GCT	0	0
28	Q	0	CAG	CAG	CAG	CAG	0	0
29	R	0	AGA	CGT	CGT	CGT	0	0
30	L	0	CTC	CTA	CTG	TTA	0	0
31	W	0	TGG	TGG	TGG	TGG	0	0
32	R	0	AGA	CGT	CGG	CGT	0	0
33	M	0	ATG	ATG	ATG	ATG	0	0
34	I	0	ATC	ATC	ATC	ATT	0	0
35	D	0	GAT	GAC	GAC	GAC	0	0
36	S	0	TCA	AGC	AGC	TCT	0	0
37	E	0	GAA	GAA	GAA	GAA	0	0
38	K	1	AAG	AAG	AAA	AAA	1	0
39	W	0	TGG	TGG	TGG	TGG	0	0
40	E	0	GAG	GAA	GAA	GAA	0	0
41	E	0	GAA	GAA	GAA	GAA	0	0
42	H	0	CAC	CAT	CAT	CAC	0	0
43	R	0	AGA	CGT	CGT	CGT	0	0
44	N	0	AAT	AAC	AAC	AAT	0	0
45	P	0	CCC	CCG	CCG	CCG	0	0
46	V	0	GTC	GTG	GTG	GTA	0	0
47	K	0	AAA	AAG	AAA	AAA	0	0
48	I	0	ATA	ATT	ATT	ATT	0	0
49	L	0	CTG	CTG	CTG	CTG	0	0
50	R	0	AGA	CGT	CGT	CGT	0	0
51	E	0	GAA	GAG	GAA	GAA	0	0
52	V	0	GTC	GTA	GTG	GTC	0	0
53	S	0	TCA	AGC	TCT	AGC	0	0
54	K	0	AAG	AAA	AAA	AAA	0	0
55	E	0	GAA	GAG	GAA	GAA	0	0
56	R	1	AGA	CGC	CGT	CGT	0	1
57	L	0	CTG	CTG	CTG	CTG	0	0
58	E	0	GAA	GAG	GAA	GAA	0	0
59	E	0	GAA	GAA	GAA	GAA	0	0
60	L	0	CTA	CTG	CTG	CTG	0	0
61	S	1	TCG	TCG	AGC	AGC	1	0
62	K	0	AAA	AAG	AAA	AAA	0	0
63	D	0	GAC	GAC	GAC	GAC	0	0
64	E	1	GAG	GAG	GAA	GAA	1	0
65	D	1	GAC	GAC	GAT	GAT	1	0
66	F	0	TTC	TTC	TTC	TTT	0	0
67	I	0	ATC	ATT	ATC	ATC	0	0
68	A	0	GCT	GCG	GCT	GCG	0	0
69	L	1	CTC	TTG	CTG	CTG	0	1
70	Y	0	TAC	TAC	TAC	TAC	0	0
71	E	0	GAA	GAA	GAA	GAA	0	0
72	L	0	CTG	TTG	CTG	CTG	0	0
73	T	0	ACG	ACC	ACT	ACG	0	0
74	L	0	CTC	CTG	CTG	CTG	0	0
75	E	1	GAG	GAG	GAA	GAA	1	0
76	R	1	AGA	CGC	CGT	CGT	0	1
77	F	0	TTC	TTC	TTC	TTC	0	0
78	T	1	ACA	ACT	ACC	ACC	0	1
79	D	0	GAC	GAC	GAC	GAC	0	0
80	Y	0	TAC	TAT	TAC	TAC	0	0
81	M	0	ATG	ATG	ATG	ATG	0	0
82	E	0	GAA	GAA	GAA	GAA	0	0
83	R	1	AGG	AGA	CGT	CGT	0	1
84	E	0	GAA	GAA	GAA	GAA	0	0
85	D	0	GAC	GAT	GAT	GAC	0	0
86	T	0	ACC	ACC	ACC	ACC	0	0
87	W	0	TGG	TGG	TGG	TGG	0	0
88	F	0	TTC	TTC	TTC	TTC	0	0
89	N	0	AAC	AAC	AAC	AAC	0	0
90	V	0	GTG	GTG	GTG	GTT	0	0
91	N	0	AAC	AAT	AAC	AAC	0	0
92	Y	0	TAT	TAC	TAC	TAC	0	0
93	P	0	CCC	CCG	CCG	CCG	0	0
94	E	0	GAA	GAG	GAG	GAA	0	0
95	W	0	TGG	TGG	TGG	TGG	0	0
96	D	0	GAC	GAT	GAC	GAC	0	0
97	E	0	GAA	GAA	GAA	GAA	0	0
98	K	1	AAG	AAG	AAA	AAA	1	0
99	I	1	ATA	ATA	ATC	ATC	1	0
100	V	0	GTT	GTG	GTT	GTT	0	0
101	Y	0	TAC	TAT	TAC	TAC	0	0
102	M	0	ATG	ATG	ATG	ATG	0	0
103	C	0	TGT	TGC	TGC	TGC	0	0
104	M	0	ATG	ATG	ATG	ATG	0	0
105	E	0	GAA	GAG	GAA	GAA	0	0
106	Y	0	TAC	TAC	TAC	TAC	0	0
107	G	1	GGA	GGC	GGT	GGT	0	1
108	L	0	CTG	CTG	CTG	CTG	0	0
109	T	1	ACG	ACG	ACC	ACC	1	0
110	K	0	AAA	AAA	AAA	AAA	0	0
111	A	1	GCA	GCC	GCG	GCG	0	1
112	L	1	CTT	TTG	CTG	CTG	0	1
113	P	0	CCG	CCG	CCG	CCG	0	0
114	I	1	ATC	ATC	ATT	ATT	1	0
115	Y	0	TAC	TAT	TAC	TAC	0	0
116	S	0	TCT	AGC	TCT	AGC	0	0
117	G	0	GGA	GGT	GGT	GGT	0	0
118	G	1	GGA	GGC	GGT	GGT	0	1
119	L	0	CTC	CTG	CTG	CTG	0	0
120	G	0	GGT	GGT	GGT	GGT	0	0
121	I	0	ATC	ATT	ATC	ATT	0	0
122	L	1	CTT	TTG	CTG	CTG	0	1
123	A	0	GCC	GCT	GCG	GCT	0	0
124	G	0	GGA	GGC	GGC	GGC	0	0
125	D	0	GAC	GAT	GAT	GAT	0	0
126	H	0	CAC	CAT	CAC	CAC	0	0
127	L	0	CTC	CTG	CTG	CTG	0	0
128	K	0	AAA	AAA	AAA	AAA	0	0
129	S	1	TCA	AGC	TCT	TCT	0	1
130	A	0	GCC	GCT	GCG	GCT	0	0
131	S	0	AGT	AGC	TCT	TCC	0	0
132	D	0	GAT	GAC	GAC	GAC	0	0
133	L	0	CTT	CTG	CTG	CTG	0	0
134	G	0	GGC	GGT	GGT	GGT	0	0
135	L	1	CTT	TTG	CTG	CTG	0	1
136	P	1	CCT	CCA	CCG	CCG	0	1
137	L	0	CTC	CTG	CTG	CTG	0	0
138	I	0	ATA	ATT	ATT	ATT	0	0
139	A	0	GCC	GCG	GCG	GCC	0	0
140	V	0	GTA	GTT	GTG	GTA	0	0
141	G	0	GGT	GGC	GGT	GGT	0	0
142	L	1	CTT	TTG	CTG	CTG	0	1
143	L	0	CTT	CTG	CTG	CTG	0	0
144	Y	0	TAC	TAT	TAC	TAC	0	0
145	K	0	AAA	AAA	AAA	AAA	0	0
146	H	0	CAC	CAC	CAC	CAC	0	0
147	G	1	GGG	GGC	GGT	GGT	0	1
148	Y	0	TAT	TAC	TAC	TAC	0	0
149	F	0	TTC	TTC	TTC	TTC	0	0
150	T	0	ACT	ACG	ACT	ACC	0	0
151	Q	0	CAA	CAG	CAG	CAG	0	0
152	Q	0	CAG	CAA	CAG	CAG	0	0
153	I	1	ATA	ATT	ATC	ATC	0	1
154	D	0	GAC	GAT	GAC	GAC	0	0
155	S	1	AGT	AGT	TCT	TCT	1	0
156	D	0	GAC	GAC	GAC	GAC	0	0
157	G	1	GGA	GGA	GGT	GGT	1	0
158	R	1	AGA	CGC	CGT	CGT	0	1
159	Q	0	CAG	CAA	CAG	CAG	0	0
160	I	0	ATC	ATC	ATC	ATC	0	0
161	E	1	GAG	GAG	GAA	GAA	1	0
162	I	0	ATC	ATC	ATC	ATC	0	0
163	F	0	TTT	TTC	TTC	TTC	0	0
164	P	0	CCA	CCG	CCG	CCG	0	0
165	E	0	GAA	GAG	GAA	GAA	0	0
166	Y	0	TAC	TAC	TAC	TAC	0	0
167	D	1	GAC	GAC	GAT	GAT	1	0
168	I	0	ATC	ATC	ATC	ATC	0	0
169	E	0	GAA	GAG	GAA	GAA	0	0
170	G	1	GGA	GGA	GGT	GGT	1	0
171	L	0	CTC	CTG	CTG	CTG	0	0
172	P	0	CCG	CCG	CCG	CCG	0	0
173	M	0	ATG	ATG	ATG	ATG	0	0
174	K	0	AAA	AAA	AAA	AAA	0	0
175	P	0	CCT	CCG	CCG	CCG	0	0
176	L	0	CTC	CTG	CTG	CTG	0	0
177	R	0	AGG	CGT	CGT	CGT	0	0
178	D	0	GAT	GAC	GAC	GAT	0	0
179	E	0	GAA	GAG	GAA	GAA	0	0
180	D	0	GAC	GAC	GAC	GAC	0	0
181	G	0	GGA	GGC	GGC	GGT	0	0
182	N	0	AAC	AAC	AAC	AAC	0	0
183	Q	0	CAG	CAG	CAG	CAG	0	0
184	V	1	GTG	GTC	GTT	GTT	0	1
185	I	0	ATC	ATC	ATC	ATC	0	0
186	V	1	GTA	GTG	GTT	GTT	0	1
187	E	0	GAA	GAG	GAA	GAA	0	0
188	V	0	GTA	GTT	GTT	GTG	0	0
189	P	0	CCC	CCG	CCG	CCG	0	0
190	I	0	ATA	ATC	ATT	ATC	0	0
191	D	0	GAC	GAT	GAT	GAC	0	0
192	N	0	AAC	AAT	AAC	AAC	0	0
193	D	0	GAT	GAC	GAC	GAC	0	0
194	T	0	ACT	ACC	ACC	ACC	0	0
195	V	0	GTA	GTT	GTT	GTG	0	0
196	K	0	AAA	AAG	AAA	AAA	0	0
197	A	0	GCG	GCG	GCC	GCG	0	0
198	R	0	CGT	CGT	CGT	CGT	0	0
199	V	0	GTG	GTG	GTG	GTG	0	0
200	F	0	TTC	TTC	TTC	TTC	0	0
201	E	0	GAG	GAA	GAA	GAA	0	0
202	V	1	GTA	GTG	GTT	GTT	0	1
203	Q	0	CAG	CAG	CAG	CAG	0	0
204	V	0	GTC	GTT	GTG	GTT	0	0
205	G	0	GGA	GGT	GGT	GGT	0	0
206	R	0	AGG	CGC	CGT	CGC	0	0
207	V	0	GTG	GTT	GTG	GTG	0	0
208	K	0	AAA	AAA	AAA	AAA	0	0
209	L	0	CTG	CTG	CTG	CTG	0	0
210	Y	0	TAT	TAC	TAC	TAC	0	0
211	L	1	CTT	TTG	CTG	CTG	0	1
212	L	0	CTC	CTG	CTG	CTG	0	0
213	D	0	GAC	GAT	GAC	GAT	0	0
214	T	1	ACT	ACT	ACC	ACC	1	0
215	D	0	GAC	GAC	GAC	GAC	0	0
216	F	0	TTC	TTT	TTT	TTC	0	0
217	E	0	GAG	GAA	GAA	GAA	0	0
218	E	0	GAA	GAG	GAA	GAA	0	0
219	N	0	AAC	AAC	AAC	AAC	0	0
220	E	1	GAG	GAG	GAA	GAA	1	0
221	D	0	GAT	GAC	GAT	GAT	0	0
222	R	1	AGA	CGA	CGT	CGT	0	1
223	F	0	TTC	TTT	TTC	TTC	0	0
224	R	0	AGA	CGT	CGT	CGT	0	0
225	K	0	AAG	AAA	AAA	AAA	0	0
226	I	0	ATC	ATC	ATC	ATC	0	0
227	C	0	TGC	TGT	TGC	TGC	0	0
228	D	0	GAC	GAT	GAT	GAC	0	0
229	Y	0	TAT	TAC	TAC	TAC	0	0
230	L	0	CTC	CTG	CTG	CTC	0	0
231	Y	0	TAC	TAT	TAC	TAC	0	0
232	N	0	AAT	AAC	AAC	AAC	0	0
233	P	0	CCC	CCG	CCG	CCG	0	0
234	E	0	GAG	GAA	GAA	GAA	0	0
235	P	0	CCT	CCG	CCG	CCG	0	0
236	D	0	GAT	GAC	GAC	GAC	0	0
237	V	0	GTG	GTA	GTT	GTG	0	0
238	R	0	AGA	CGT	CGT	CGT	0	0
239	V	0	GTT	GTT	GTT	GTT	0	0
240	S	1	TCC	TCG	TCT	TCT	0	1
241	Q	0	CAG	CAA	CAG	CAG	0	0
242	E	0	GAA	GAA	GAA	GAA	0	0
243	I	1	ATT	ATT	ATC	ATC	1	0
244	L	0	CTG	CTG	CTG	CTG	0	0
245	L	0	CTC	CTG	CTG	CTG	0	0
246	G	0	GGC	GGT	GGT	GGT	0	0
247	I	0	ATT	ATC	ATC	ATC	0	0
248	G	0	GGT	GGT	GGT	GGT	0	0
249	G	0	GGA	GGT	GGT	GGT	0	0
250	M	0	ATG	ATG	ATG	ATG	0	0
251	K	0	AAA	AAA	AAA	AAA	0	0
252	L	0	CTC	CTG	CTG	CTG	0	0
253	L	0	CTG	CTC	CTG	CTG	0	0
254	K	1	AAG	AAG	AAA	AAA	1	0
255	T	0	ACT	ACC	ACC	ACC	0	0
256	L	0	CTC	CTG	CTG	CTG	0	0
257	K	1	AAG	AAG	AAA	AAA	1	0
258	I	0	ATA	ATC	ATC	ATC	0	0
259	K	0	AAA	AAG	AAA	AAA	0	0
260	P	0	CCT	CCG	CCG	CCG	0	0
261	G	0	GGA	GGT	GGT	GGT	0	0
262	V	0	GTC	GTT	GTT	GTG	0	0
263	I	1	ATC	ATC	ATT	ATT	1	0
264	H	0	CAC	CAC	CAC	CAC	0	0
265	L	0	CTG	TTA	CTG	CTG	0	0
266	N	0	AAC	AAC	AAC	AAC	0	0
267	E	0	GAA	GAA	GAA	GAA	0	0
268	G	0	GGT	GGC	GGT	GGT	0	0
269	H	0	CAT	CAC	CAC	CAC	0	0
270	P	0	CCC	CCG	CCG	CCG	0	0
271	A	0	GCT	GCG	GCG	GCG	0	0
272	F	1	TTT	TTT	TTC	TTC	1	0
273	S	1	TCA	TCC	TCT	TCT	0	1
274	S	1	TCC	AGC	TCT	TCT	0	1
275	L	0	CTC	CTG	CTG	CTG	0	0
276	E	0	GAA	GAA	GAA	GAA	0	0
277	R	1	AGG	AGA	CGT	CGT	0	1
278	I	0	ATA	ATC	ATC	ATC	0	0
279	K	1	AAG	AAG	AAA	AAA	1	0
280	S	1	AGC	AGC	TCT	TCT	1	0
281	Y	0	TAC	TAT	TAC	TAC	0	0
282	M	0	ATG	ATG	ATG	ATG	0	0
283	E	0	GAA	GAG	GAA	GAA	0	0
284	E	0	GAA	GAA	GAA	GAA	0	0
285	G	0	GGA	GGT	GGT	GGT	0	0
286	Y	0	TAT	TAC	TAC	TAC	0	0
287	S	0	TCC	AGC	TCC	TCT	0	0
288	F	0	TTC	TTT	TTC	TTC	0	0
289	T	0	ACC	ACC	ACC	ACC	0	0
290	E	0	GAG	GAA	GAA	GAA	0	0
291	A	1	GCC	GCT	GCG	GCG	0	1
292	L	1	CTT	TTG	CTG	CTG	0	1
293	E	1	GAG	GAG	GAA	GAA	1	0
294	I	0	ATC	ATC	ATC	ATC	0	0
295	V	1	GTC	GTG	GTT	GTT	0	1
296	R	0	AGA	CGT	CGT	CGT	0	0
297	Q	0	CAG	CAA	CAG	CAG	0	0
298	T	0	ACC	ACC	ACC	ACC	0	0
299	T	0	ACA	ACC	ACC	ACC	0	0
300	V	0	GTT	GTC	GTT	GTG	0	0
301	F	0	TTC	TTT	TTC	TTC	0	0
302	T	1	ACG	ACG	ACC	ACC	1	0
303	T	1	ACA	ACC	ACT	ACT	0	1
304	H	0	CAC	CAT	CAC	CAC	0	0
305	T	0	ACC	ACC	ACC	ACT	0	0
306	P	0	CCC	CCG	CCG	CCG	0	0
307	V	0	GTC	GTT	GTT	GTT	0	0
308	P	0	CCC	CCG	CCG	CCG	0	0
309	A	0	GCA	GCT	GCC	GCA	0	0
310	G	0	GGT	GGT	GGT	GGT	0	0
311	H	0	CAC	CAC	CAC	CAC	0	0
312	D	0	GAC	GAT	GAC	GAC	0	0
313	R	0	AGG	CGT	CGT	CGT	0	0
314	F	0	TTC	TTT	TTC	TTC	0	0
315	P	0	CCG	CCG	CCG	CCG	0	0
316	F	0	TTC	TTT	TTT	TTC	0	0
317	D	1	GAT	GAT	GAC	GAC	1	0
318	F	0	TTC	TTC	TTC	TTC	0	0
319	V	1	GTG	GTG	GTT	GTT	1	0
320	E	0	GAA	GAG	GAG	GAG	0	0
321	K	0	AAG	AAA	AAA	AAA	0	0
322	K	1	AAG	AAG	AAA	AAA	1	0
323	L	0	CTG	TTG	CTG	CTG	0	0
324	T	1	ACA	ACG	ACC	ACC	0	1
325	K	0	AAG	AAA	AAA	AAA	0	0
326	F	0	TTC	TTC	TTC	TTC	0	0
327	F	0	TTC	TTC	TTC	TTC	0	0
328	E	0	GAA	GAG	GAA	GAA	0	0
329	G	0	GGA	GGC	GGC	GGC	0	0
330	F	0	TTC	TTC	TTT	TTC	0	0
331	E	0	GAA	GAA	GAA	GAA	0	0
332	S	1	TCC	AGC	TCT	TCT	0	1
333	K	0	AAA	AAA	AAA	AAA	0	0
334	E	0	GAA	GAA	GAA	GAA	0	0
335	L	0	CTG	CTG	CTG	CTG	0	0
336	L	1	CTT	CTT	CTG	CTG	1	0
337	M	0	ATG	ATG	ATG	ATG	0	0
338	N	0	AAC	AAT	AAC	AAC	0	0
339	L	0	CTT	CTC	CTG	CTC	0	0
340	G	1	GGA	GGC	GGT	GGT	0	1
341	K	0	AAA	AAG	AAA	AAA	0	0
342	D	0	GAC	GAT	GAC	GAT	0	0
343	E	0	GAA	GAG	GAA	GAA	0	0
344	D	0	GAC	GAC	GAC	GAC	0	0
345	G	0	GGA	GGT	GGT	GGT	0	0
346	N	1	AAT	AAT	AAC	AAC	1	0
347	F	0	TTC	TTT	TTT	TTC	0	0
348	N	0	AAC	AAC	AAC	AAC	0	0
349	M	0	ATG	ATG	ATG	ATG	0	0
350	T	0	ACG	ACC	ACC	ACC	0	0
351	Y	0	TAT	TAT	TAC	TAT	0	0
352	L	1	CTT	CTA	CTG	CTG	0	1
353	A	0	GCT	GCG	GCG	GCG	0	0
354	L	1	TTG	TTG	CTG	CTG	1	0
355	R	0	AGA	CGT	CGT	CGT	0	0
356	T	0	ACC	ACC	ACC	ACC	0	0
357	S	1	TCC	AGC	TCT	TCT	0	1
358	S	0	TCC	AGC	TCC	TCC	0	0
359	F	0	TTT	TTC	TTC	TTC	0	0
360	I	1	ATA	ATT	ATC	ATC	0	1
361	N	0	AAC	AAC	AAC	AAC	0	0
362	G	1	GGA	GGC	GGT	GGT	0	1
363	V	1	GTG	GTG	GTT	GTT	1	0
364	S	1	AGC	TCC	TCT	TCT	0	1
365	K	0	AAA	AAG	AAA	AAA	0	0
366	L	0	CTT	CTG	CTG	CTG	0	0
367	H	0	CAC	CAC	CAC	CAC	0	0
368	A	1	GCT	GCC	GCG	GCG	0	1
369	D	0	GAC	GAT	GAT	GAC	0	0
370	V	1	GTA	GTC	GTT	GTT	0	1
371	S	0	TCG	TCT	TCT	TCT	0	0
372	R	0	AGA	CGT	CGT	CGT	0	0
373	R	0	AGG	CGT	CGT	CGT	0	0
374	M	0	ATG	ATG	ATG	ATG	0	0
375	F	0	TTC	TTC	TTC	TTC	0	0
376	K	0	AAA	AAA	AAA	AAA	0	0
377	N	0	AAT	AAC	AAC	AAC	0	0
378	V	0	GTC	GTG	GTG	GTC	0	0
379	W	0	TGG	TGG	TGG	TGG	0	0
380	K	0	AAG	AAA	AAA	AAA	0	0
381	G	1	GGA	GGT	GGC	GGC	0	1
382	V	0	GTT	GTA	GTT	GTT	0	0
383	P	0	CCG	CCG	CCG	CCG	0	0
384	V	1	GTG	GTA	GTT	GTT	0	1
385	E	1	GAG	GAG	GAA	GAA	1	0
386	E	0	GAG	GAA	GAG	GAG	0	0
387	I	0	ATC	ATT	ATT	ATT	0	0
388	P	0	CCC	CCG	CCG	CCG	0	0
389	I	0	ATT	ATT	ATT	ATC	0	0
390	E	0	GAA	GAA	GAA	GAA	0	0
391	G	1	GGC	GGC	GGT	GGT	1	0
392	I	0	ATC	ATC	ATC	ATC	0	0
393	T	0	ACG	ACC	ACC	ACC	0	0
394	N	1	AAT	AAT	AAC	AAC	1	0
395	G	0	GGT	GGT	GGT	GGT	0	0
396	V	0	GTC	GTT	GTT	GTT	0	0
397	H	0	CAC	CAC	CAC	CAC	0	0
398	M	0	ATG	ATG	ATG	ATG	0	0
399	G	0	GGA	GGT	GGT	GGT	0	0
400	T	0	ACC	ACA	ACC	ACC	0	0
401	W	0	TGG	TGG	TGG	TGG	0	0
402	I	0	ATC	ATT	ATC	ATC	0	0
403	N	0	AAC	AAC	AAC	AAC	0	0
404	R	0	CGC	CGT	CGT	CGT	0	0
405	E	0	GAG	GAG	GAG	GAG	0	0
406	M	0	ATG	ATG	ATG	ATG	0	0
407	R	0	AGA	CGT	CGT	CGT	0	0
408	K	0	AAA	AAA	AAA	AAA	0	0
409	L	0	CTG	CTG	CTG	CTG	0	0
410	F	0	TTC	TTC	TTC	TTT	0	0
411	D	0	GAC	GAT	GAC	GAC	0	0
412	R	1	AGG	CGC	CGT	CGT	0	1
413	Y	0	TAC	TAT	TAC	TAC	0	0
414	L	1	CTC	TTA	CTG	CTG	0	1
415	G	0	GGT	GGC	GGT	GGT	0	0
416	R	1	AGA	CGC	CGT	CGT	0	1
417	V	0	GTC	GTG	GTG	GTT	0	0
418	W	0	TGG	TGG	TGG	TGG	0	0
419	R	1	AGG	CGC	CGT	CGT	0	1
420	E	0	GAA	GAG	GAA	GAA	0	0
421	H	0	CAC	CAC	CAC	CAC	0	0
422	T	0	ACT	ACC	ACC	ACC	0	0
423	D	0	GAC	GAT	GAT	GAC	0	0
424	L	1	CTC	TTG	CTG	CTG	0	1
425	E	0	GAA	GAG	GAA	GAA	0	0
426	G	1	GGA	GGG	GGT	GGT	0	1
427	I	0	ATA	ATC	ATC	ATC	0	0
428	W	0	TGG	TGG	TGG	TGG	0	0
429	Y	0	TAC	TAT	TAC	TAC	0	0
430	G	0	GGA	GGT	GGT	GGT	0	0
431	V	0	GTT	GTT	GTT	GTT	0	0
432	D	0	GAC	GAC	GAC	GAC	0	0
433	R	0	AGA	CGT	CGT	CGT	0	0
434	I	0	ATA	ATT	ATT	ATT	0	0
435	P	1	CCC	CCT	CCG	CCG	0	1
436	D	1	GAT	GAT	GAC	GAC	1	0
437	E	0	GAA	GAG	GAA	GAA	0	0
438	E	1	GAA	GAA	GAG	GAG	1	0
439	L	0	CTC	CTG	CTG	CTG	0	0
440	W	0	TGG	TGG	TGG	TGG	0	0
441	E	0	GAA	GAA	GAA	GAA	0	0
442	A	0	GCG	GCC	GCG	GCG	0	0
443	H	0	CAT	CAC	CAC	CAC	0	0
444	L	0	CTG	CTT	CTG	CTG	0	0
445	N	0	AAC	AAC	AAC	AAC	0	0
446	A	0	GCA	GCG	GCG	GCG	0	0
447	K	0	AAG	AAA	AAA	AAG	0	0
448	K	0	AAA	AAG	AAA	AAA	0	0
449	R	0	CGA	CGT	CGT	CGT	0	0
450	F	0	TTC	TTT	TTC	TTC	0	0
451	I	0	ATA	ATC	ATT	ATC	0	0
452	D	0	GAT	GAC	GAC	GAC	0	0
453	Y	0	TAC	TAC	TAC	TAC	0	0
454	I	0	ATA	ATC	ATC	ATC	0	0
455	R	0	AGA	CGT	CGT	CGT	0	0
456	E	1	GAA	GAA	GAG	GAG	1	0
457	S	1	TCC	AGC	TCT	TCT	0	1
458	I	0	ATC	ATC	ATC	ATC	0	0
459	K	0	AAA	AAA	AAA	AAA	0	0
460	R	0	AGG	CGT	CGT	CGT	0	0
461	R	1	AGA	CGC	CGT	CGT	0	1
462	N	0	AAC	AAC	AAC	AAC	0	0
463	E	0	GAA	GAA	GAA	GAA	0	0
464	R	1	AGG	CGC	CGT	CGT	0	1
465	L	1	CTT	CTA	CTG	CTG	0	1
466	G	1	GGA	GGC	GGT	GGT	0	1
467	I	0	ATC	ATC	ATC	ATC	0	0
468	N	0	AAC	AAC	AAC	AAC	0	0
469	E	0	GAA	GAG	GAA	GAA	0	0
470	P	0	CCA	CCG	CCG	CCG	0	0
471	L	0	CTG	CTG	CTG	CTG	0	0
472	P	0	CCG	CCA	CCG	CCG	0	0
473	E	0	GAG	GAA	GAA	GAA	0	0
474	I	0	ATC	ATA	ATC	ATC	0	0
475	S	1	AGT	AGC	TCT	TCT	0	1
476	E	0	GAA	GAG	GAA	GAA	0	0
477	N	0	AAC	AAC	AAC	AAC	0	0
478	V	0	GTG	GTG	GTG	GTG	0	0
479	L	0	CTC	CTG	CTG	CTG	0	0
480	I	1	ATC	ATC	ATT	ATT	1	0
481	I	0	ATA	ATC	ATC	ATC	0	0
482	G	0	GGT	GGC	GGT	GGT	0	0
483	F	0	TTT	TTT	TTT	TTT	0	0
484	A	1	GCC	GCA	GCG	GCG	0	1
485	R	0	AGA	CGT	CGT	CGT	0	0
486	R	1	AGG	CGC	CGT	CGT	0	1
487	F	1	TTC	TTC	TTT	TTT	1	0
488	A	1	GCA	GCC	GCG	GCG	0	1
489	T	0	ACT	ACC	ACC	ACC	0	0
490	Y	0	TAC	TAC	TAC	TAC	0	0
491	K	1	AAG	AAG	AAA	AAA	1	0
492	R	1	AGA	CGC	CGT	CGT	0	1
493	A	1	GCC	GCA	GCG	GCG	0	1
494	V	0	GTC	GTT	GTT	GTT	0	0
495	L	0	CTG	CTG	CTT	CTG	0	0
496	L	1	CTC	TTA	CTG	CTG	0	1
497	F	0	TTC	TTT	TTC	TTC	0	0
498	S	0	AGC	TCC	TCC	TCT	0	0
499	D	0	GAT	GAC	GAC	GAC	0	0
500	L	0	CTG	TTG	CTG	CTG	0	0
501	E	0	GAA	GAG	GAA	GAG	0	0
502	R	1	AGA	CGC	CGT	CGT	0	1
503	L	0	CTC	CTG	CTG	CTG	0	0
504	K	0	AAG	AAA	AAA	AAA	0	0
505	R	1	AGA	AGA	CGT	CGT	1	0
506	I	1	ATT	ATT	ATC	ATC	1	0
507	V	1	GTC	GTG	GTT	GTT	0	1
508	N	0	AAT	AAC	AAC	AAC	0	0
509	N	0	AAT	AAC	AAC	AAC	0	0
510	S	0	TCC	AGC	AGC	AGC	0	0
511	E	0	GAG	GAA	GAA	GAA	0	0
512	R	0	AGG	CGT	CGT	CGT	0	0
513	P	0	CCG	CCG	CCG	CCG	0	0
514	V	0	GTT	GTT	GTT	GTT	0	0
515	Y	0	TAC	TAC	TAC	TAC	0	0
516	I	1	ATT	ATT	ATC	ATC	1	0
517	V	1	GTG	GTC	GTT	GTT	0	1
518	Y	0	TAC	TAC	TAC	TAC	0	0
519	A	0	GCT	GCA	GCA	GCG	0	0
520	G	1	GGA	GGC	GGT	GGT	0	1
521	K	1	AAG	AAG	AAA	AAA	1	0
522	A	0	GCC	GCG	GCG	GCG	0	0
523	H	0	CAC	CAT	CAC	CAC	0	0
524	P	0	CCG	CCG	CCG	CCG	0	0
525	R	0	AGA	CGT	CGT	CGT	0	0
526	D	0	GAC	GAT	GAC	GAC	0	0
527	E	0	GAA	GAG	GAA	GAA	0	0
528	G	0	GGT	GGT	GGT	GGC	0	0
529	G	0	GGA	GGT	GGT	GGT	0	0
530	K	0	AAG	AAA	AAA	AAA	0	0
531	E	0	GAG	GAA	GAG	GAA	0	0
532	F	1	TTT	TTT	TTC	TTC	1	0
533	L	0	CTC	CTG	CTG	CTG	0	0
534	R	1	AGA	AGG	CGT	CGT	0	1
535	R	1	AGG	CGC	CGT	CGT	0	1
536	I	0	ATC	ATT	ATC	ATC	0	0
537	Y	0	TAC	TAC	TAC	TAC	0	0
538	E	0	GAA	GAA	GAA	GAA	0	0
539	V	0	GTT	GTG	GTT	GTT	0	0
540	S	1	TCA	TCG	TCT	TCT	0	1
541	Q	0	CAG	CAA	CAG	CAG	0	0
542	M	0	ATG	ATG	ATG	ATG	0	0
543	P	0	CCC	CCG	CCG	CCG	0	0
544	D	1	GAT	GAT	GAC	GAC	1	0
545	F	0	TTC	TTC	TTT	TTC	0	0
546	K	0	AAG	AAA	AAG	AAG	0	0
547	N	0	AAC	AAT	AAC	AAC	0	0
548	K	0	AAA	AAA	AAA	AAA	0	0
549	I	0	ATC	ATT	ATC	ATC	0	0
550	I	0	ATC	ATT	ATC	ATC	0	0
551	V	1	GTA	GTC	GTT	GTT	0	1
552	L	1	CTC	TTG	CTG	CTG	0	1
553	E	0	GAA	GAG	GAA	GAA	0	0
554	N	0	AAC	AAC	AAC	AAC	0	0
555	Y	0	TAT	TAC	TAC	TAC	0	0
556	D	0	GAC	GAC	GAC	GAC	0	0
557	I	0	ATC	ATC	ATC	ATC	0	0
558	G	0	GGA	GGT	GGT	GGT	0	0
559	M	0	ATG	ATG	ATG	ATG	0	0
560	A	0	GCT	GCA	GCC	GCG	0	0
561	R	0	CGA	CGT	CGT	CGT	0	0
562	L	1	CTC	CTC	CTG	CTG	1	0
563	M	0	ATG	ATG	ATG	ATG	0	0
564	V	0	GTG	GTT	GTT	GTT	0	0
565	S	0	TCG	TCT	TCC	TCT	0	0
566	G	0	GGT	GGT	GGT	GGT	0	0
567	V	0	GTT	GTT	GTT	GTT	0	0
568	D	0	GAC	GAC	GAC	GAC	0	0
569	V	1	GTG	GTG	GTT	GTT	1	0
570	W	0	TGG	TGG	TGG	TGG	0	0
571	L	1	TTG	CTC	CTG	CTG	0	1
572	N	0	AAC	AAC	AAC	AAC	0	0
573	N	1	AAT	AAT	AAC	AAC	1	0
574	P	0	CCA	CCG	CCG	CCG	0	0
575	R	0	AGG	CGT	CGC	CGT	0	0
576	R	1	AGG	CGC	CGT	CGT	0	1
577	P	1	CCC	CCT	CCG	CCG	0	1
578	M	0	ATG	ATG	ATG	ATG	0	0
579	E	0	GAG	GAA	GAA	GAA	0	0
580	A	0	GCA	GCG	GCT	GCG	0	0
581	S	0	AGC	TCC	TCC	TCC	0	0
582	G	0	GGG	GGT	GGT	GGT	0	0
583	T	1	ACA	ACT	ACC	ACC	0	1
584	S	0	AGT	AGC	TCC	AGC	0	0
585	G	0	GGT	GGC	GGT	GGT	0	0
586	M	0	ATG	ATG	ATG	ATG	0	0
587	K	0	AAA	AAG	AAA	AAA	0	0
588	A	0	GCT	GCG	GCT	GCA	0	0
589	A	1	GCA	GCA	GCG	GCG	1	0
590	A	1	GCG	GCC	GCT	GCT	0	1
591	N	0	AAC	AAT	AAC	AAC	0	0
592	G	0	GGT	GGC	GGT	GGT	0	0
593	V	0	GTT	GTT	GTT	GTT	0	0
594	L	0	CTG	CTG	CTG	CTG	0	0
595	N	0	AAC	AAT	AAC	AAC	0	0
596	A	0	GCG	GCA	GCG	GCG	0	0
597	S	1	AGT	TCC	TCT	TCT	0	1
598	V	1	GTA	GTG	GTT	GTT	0	1
599	Y	0	TAC	TAT	TAC	TAC	0	0
600	D	0	GAT	GAC	GAC	GAC	0	0
601	G	0	GGC	GGT	GGT	GGT	0	0
602	W	0	TGG	TGG	TGG	TGG	0	0
603	W	0	TGG	TGG	TGG	TGG	0	0
604	V	0	GTT	GTT	GTT	GTT	0	0
605	E	0	GAG	GAA	GAG	GAA	0	0
606	G	1	GGA	GGC	GGT	GGT	0	1
607	Y	1	TAC	TAC	TAT	TAT	1	0
608	N	0	AAC	AAT	AAC	AAC	0	0
609	G	1	GGC	GGA	GGT	GGT	0	1
610	R	0	AGA	CGT	CGT	CGT	0	0
611	N	0	AAC	AAC	AAC	AAC	0	0
612	G	1	GGA	GGC	GGT	GGT	0	1
613	W	0	TGG	TGG	TGG	TGG	0	0
614	V	0	GTG	GTT	GTT	GTT	0	0
615	I	0	ATA	ATC	ATC	ATC	0	0
616	G	0	GGT	GGT	GGT	GGT	0	0
617	D	0	GAT	GAC	GAC	GAC	0	0
618	E	0	GAA	GAG	GAA	GAG	0	0
619	S	0	AGC	TCC	AGC	TCT	0	0
620	V	0	GTG	GTT	GTA	GTT	0	0
621	L	0	CTT	CTG	CTG	CTG	0	0
622	P	0	CCA	CCG	CCG	CCG	0	0
623	E	0	GAA	GAG	GAA	GAA	0	0
624	T	1	ACA	ACA	ACC	ACC	1	0
625	E	0	GAA	GAA	GAA	GAA	0	0
626	A	0	GCG	GCT	GCG	GCG	0	0
627	D	0	GAT	GAT	GAC	GAT	0	0
628	D	1	GAT	GAT	GAC	GAC	1	0
629	P	0	CCA	CCG	CCG	CCG	0	0
630	K	0	AAG	AAA	AAA	AAA	0	0
631	D	1	GAT	GAT	GAC	GAC	1	0
632	A	0	GCC	GCA	GCG	GCA	0	0
633	E	0	GAG	GAA	GAA	GAA	0	0
634	A	0	GCT	GCG	GCG	GCG	0	0
635	L	0	CTG	CTG	CTG	CTG	0	0
636	Y	0	TAT	TAC	TAC	TAC	0	0
637	E	1	GAG	GAG	GAA	GAA	1	0
638	L	0	CTT	CTG	CTG	CTG	0	0
639	L	0	CTC	CTG	CTG	CTG	0	0
640	E	0	GAA	GAG	GAA	GAA	0	0
641	N	0	AAC	AAC	AAC	AAC	0	0
642	E	0	GAA	GAG	GAG	GAG	0	0
643	I	0	ATA	ATC	ATC	ATC	0	0
644	I	0	ATC	ATC	ATC	ATC	0	0
645	P	0	CCC	CCG	CCG	CCG	0	0
646	T	0	ACC	ACC	ACC	ACC	0	0
647	Y	0	TAC	TAC	TAC	TAC	0	0
648	Y	0	TAC	TAC	TAC	TAC	0	0
649	E	0	GAA	GAA	GAA	GAA	0	0
650	N	0	AAC	AAC	AAC	AAC	0	0
651	R	1	AGA	AGG	CGT	CGT	0	1
652	E	0	GAA	GAG	GAA	GAA	0	0
653	K	1	AAG	AAG	AAA	AAA	1	0
654	W	0	TGG	TGG	TGG	TGG	0	0
655	I	0	ATC	ATT	ATC	ATC	0	0
656	F	0	TTC	TTC	TTC	TTC	0	0
657	M	0	ATG	ATG	ATG	ATG	0	0
658	M	0	ATG	ATG	ATG	ATG	0	0
659	K	0	AAA	AAA	AAA	AAA	0	0
660	E	0	GAA	GAA	GAA	GAA	0	0
661	S	0	AGC	TCT	TCT	TCT	0	0
662	I	1	ATA	ATT	ATC	ATC	0	1
663	K	0	AAA	AAA	AAA	AAA	0	0
664	A	1	GCG	GCT	GCA	GCA	0	1
665	W	0	TGG	TGG	TGG	TGG	0	0
666	L	1	CTC	CTT	CTG	CTG	0	1
667	Q	0	CAA	CAG	CAG	CAG	0	0
668	N	1	AAT	AAT	AAC	AAC	1	0
669	S	1	TCA	TCA	AGC	AGC	1	0
670	A	0	GCA	GCG	GCG	GCG	0	0
671	P	1	CCA	CCA	CCG	CCG	1	0
672	P	0	CCC	CCG	CCG	CCG	0	0
673	A	1	GCA	GCC	GCG	GCG	0	1
674	C	0	TGC	TGC	TGC	TGC	0	0
675	C	0	TGC	TGC	TGC	TGC	0	0
676	K	0	AAA	AAG	AAA	AAA	0	0
677	E	0	GAG	GAA	GAG	GAG	0	0
678	Y	0	TAC	TAC	TAC	TAC	0	0
679	T	0	ACG	ACC	ACC	ACC	0	0
680	E	0	GAG	GAA	GAG	GAG	0	0
681	K	0	AAA	AAA	AAA	AAA	0	0
682	F	0	TTC	TTC	TTC	TTC	0	0
683	Y	0	TAC	TAT	TAC	TAC	0	0
684	I	1	ATA	ATT	ATC	ATC	0	1
685	K	1	AAG	AAG	AAA	AAA	1	0
686	G	0	GGA	GGT	GGT	GGT	0	0
687	L	0	CTT	CTG	CTG	CTG	0	0
688	V	1	GTG	GTG	GTT	GTT	1	0
689	N	0	AAC	AAC	AAC	AAC	0	0
690	R	1	AGG	CGC	CGT	CGT	0	1
691	E	0	GAA	GAG	GAA	GAA	0	0
692	W	0	TGG	TGG	TGG	TGG	0	0
693	L	0	CTG	CTG	CTG	CTG	0	0
694	E	1	GAG	GAG	GAA	GAA	1	0
695	R	1	AGA	CGC	CGT	CGT	0	1
696	R	0	AGA	CGT	CGT	CGT	0	0
697	E	0	GAA	GAG	GAA	GAA	0	0
698	N	0	AAC	AAT	AAC	AAC	0	0
699	V	0	GTC	GTT	GTT	GTT	0	0
700	E	1	GAA	GAA	GAG	GAG	1	0
701	K	0	AAA	AAG	AAA	AAG	0	0
702	I	0	ATC	ATC	ATC	ATC	0	0
703	G	0	GGA	GGT	GGT	GGT	0	0
704	A	1	GCC	GCG	GCA	GCA	0	1
705	W	0	TGG	TGG	TGG	TGG	0	0
706	K	0	AAA	AAG	AAA	AAA	0	0
707	E	0	GAA	GAG	GAG	GAG	0	0
708	R	0	AGA	CGT	CGT	CGT	0	0
709	I	0	ATC	ATT	ATC	ATC	0	0
710	L	0	CTC	TTA	CTC	CTG	0	0
711	K	1	AAG	AAG	AAA	AAA	1	0
712	N	0	AAC	AAC	AAC	AAC	0	0
713	W	0	TGG	TGG	TGG	TGG	0	0
714	E	0	GAG	GAA	GAA	GAA	0	0
715	N	0	AAT	AAC	AAC	AAC	0	0
716	V	0	GTT	GTT	GTT	GTT	0	0
717	S	0	TCC	TCT	TCT	TCT	0	0
718	I	0	ATA	ATC	ATC	ATC	0	0
719	E	0	GAG	GAG	GAA	GAG	0	0
720	R	1	CGC	CGC	CGT	CGT	1	0
721	I	0	ATT	ATC	ATC	ATC	0	0
722	V	0	GTT	GTT	GTT	GTT	0	0
723	L	1	CTT	TTG	CTG	CTG	0	1
724	E	0	GAA	GAG	GAA	GAA	0	0
725	D	0	GAT	GAC	GAC	GAC	0	0
726	S	0	TCG	AGC	AGC	AGC	0	0
727	K	1	AAG	AAG	AAA	AAA	1	0
728	S	1	AGC	TCC	TCT	TCT	0	1
729	V	1	GTA	GTG	GTT	GTT	0	1
730	E	0	GAA	GAA	GAA	GAA	0	0
731	V	1	GTA	GTC	GTT	GTT	0	1
732	T	0	ACT	ACC	ACC	ACC	0	0
733	V	1	GTA	GTC	GTT	GTT	0	1
734	K	0	AAA	AAA	AAA	AAA	0	0
735	L	1	CTG	CTG	CTC	CTC	1	0
736	G	0	GGC	GGT	GGC	GGC	0	0
737	D	0	GAT	GAC	GAC	GAC	0	0
738	L	1	CTC	CTC	CTG	CTG	1	0
739	T	1	ACA	ACG	ACT	ACT	0	1
740	P	0	CCG	CCA	CCG	CCG	0	0
741	N	0	AAC	AAT	AAC	AAC	0	0
742	D	0	GAC	GAT	GAC	GAC	0	0
743	V	1	GTG	GTG	GTT	GTT	1	0
744	I	0	ATA	ATC	ATC	ATC	0	0
745	V	1	GTC	GTG	GTT	GTT	0	1
746	E	0	GAA	GAA	GAA	GAA	0	0
747	L	0	CTT	CTG	CTG	CTG	0	0
748	V	0	GTG	GTT	GTT	GTT	0	0
749	A	0	GCT	GCA	GCC	GCG	0	0
750	G	0	GGA	GGT	GGT	GGT	0	0
751	R	0	AGA	CGT	CGT	CGT	0	0
752	G	0	GGA	GGT	GGT	GGT	0	0
753	E	0	GAG	GAA	GAA	GAA	0	0
754	G	1	GGA	GGG	GGT	GGT	0	1
755	M	0	ATG	ATG	ATG	ATG	0	0
756	E	0	GAA	GAG	GAA	GAA	0	0
757	D	0	GAT	GAC	GAC	GAC	0	0
758	L	1	CTC	TTG	CTG	CTG	0	1
759	E	0	GAA	GAA	GAA	GAA	0	0
760	V	0	GTG	GTT	GTT	GTT	0	0
761	W	0	TGG	TGG	TGG	TGG	0	0
762	K	0	AAA	AAA	AAA	AAA	0	0
763	V	0	GTG	GTT	GTG	GTT	0	0
764	I	0	ATA	ATT	ATT	ATC	0	0
765	H	0	CAC	CAT	CAC	CAC	0	0
766	I	0	ATC	ATT	ATC	ATC	0	0
767	R	0	AGA	CGT	CGT	CGT	0	0
768	R	0	AGG	CGT	CGT	CGT	0	0
769	Y	0	TAC	TAT	TAC	TAC	0	0
770	R	0	AGG	CGT	CGT	CGT	0	0
771	K	0	AAA	AAA	AAA	AAA	0	0
772	E	1	GAG	GAG	GAA	GAA	1	0
773	N	0	AAC	AAC	AAC	AAC	0	0
774	E	0	GAA	GAG	GAA	GAA	0	0
775	S	1	TCT	TCG	TCC	TCC	0	1
776	I	0	ATT	ATC	ATC	ATC	0	0
777	R	0	CGT	CGC	CGT	CGT	0	0
778	L	0	TTA	CTG	CTC	CTG	0	0
779	H	0	CAC	CAT	CAC	CAC	0	0
780	L	0	TTA	CTG	CTG	CTG	0	0
781	H	0	CAC	CAC	CAC	CAC	0	0
782	Q	0	CAA	CAG	CAG	CAG	0	0
783	W	0	TGG	TGG	TGG	TGG	0	0
784	C	1	TGT	TGT	TGC	TGC	1	0
785	L	0	CTT	CTG	CTC	CTG	0	0
786	G	0	GGT	GGC	GGT	GGT	0	0
787	H	0	CAT	CAC	CAC	CAC	0	0
788	L	1	CTT	CTG	CTC	CTC	0	1
789	G	1	GGA	GGC	GGT	GGT	0	1
790	S	0	TCT	AGC	TCT	TCT	0	0
791	P	0	CCC	CCG	CCG	CCG	0	0
792	G	0	GGA	GGT	GGT	GGT	0	0
793	W	0	TGG	TGG	TGG	TGG	0	0
794	F	0	TTC	TTT	TTC	TTC	0	0
795	Y	0	TAC	TAT	TAC	TAC	0	0
796	A	0	GCG	GCG	GCG	GCG	0	0
797	V	1	GTG	GTG	GTT	GTT	1	0
798	R	0	AGA	CGT	CGT	CGT	0	0
799	V	1	GTC	GTG	GTT	GTT	0	1
800	I	1	ATA	ATT	ATC	ATC	0	1
801	P	0	CCG	CCG	CCG	CCG	0	0
802	Y	0	TAC	TAT	TAC	TAC	0	0
803	H	1	CAT	CAT	CAC	CAC	1	0
804	P	0	CCC	CCG	CCG	CCG	0	0
805	R	0	AGG	CGT	CGT	CGT	0	0
806	L	1	CTT	TTG	CTG	CTG	0	1
807	P	1	CCC	CCC	CCG	CCG	1	0
808	I	0	ATC	ATT	ATC	ATC	0	0
809	K	1	AAG	AAG	AAA	AAA	1	0
810	F	0	TTC	TTC	TTC	TTC	0	0
811	L	0	CTG	CTG	CTG	CTG	0	0
812	P	0	CCC	CCG	CCG	CCG	0	0
813	E	0	GAA	GAA	GAA	GAA	0	0
814	V	1	GTA	GTC	GTT	GTT	0	1
815	P	0	CCG	CCG	CCG	CCG	0	0
816	V	0	GTT	GTG	GTT	GTT	0	0
817	V	1	GTC	GTG	GTT	GTT	0	1
818	W	0	TGG	TGG	TGG	TGG	0	0
819	K	1	AAG	AAG	AAA	AAA	1	0
820	K	1	AAG	AAG	AAA	AAA	1	0
821	V	0	GTT	GTT	GTT	GTT	0	0
822	L	0	CTC	CTG	CTG	CTG	0	0
			TGA	TAA	TAA	TAA	0	0
		187					80	107

## Sheet: IA
			WT	Gen	Opt1	Opt2	GenScript unchanged, OPT changed (same)	GenScript changed, OPT changed (same)
1	M	loop	ATG	ATG	ATG	ATG	0	0
2	V	loop	GTT	GTA	GTA	GTA	0	0
3	F	loop	TTT	TTT	TTT	TTT	0	0
4	S	loop	TCA	TCA	AGC	AGC	1	0
5	H	loop	CAC	CAC	CAC	CAC	0	0
6	K	loop	AAG	AAA	AAA	AAA	0	0
7	D	loop	GAT	GAT	GAT	GAT	0	0
8	R	loop	AGA	AGG	CGC	CGC	0	1
9	P	loop	CCA	CCC	CCG	CCG	0	1
10	L	loop	TTA	CTA	CTG	CTG	0	1
11	R	loop	AGA	CGT	CGT	CGT	0	0
12	P	loop	CCA	CCT	CCG	CCG	0	1
13	G	loop	GGA	GGT	GGT	GGT	0	0
14	E	loop	GAG	GAA	GAA	GAA	0	0
15	P	loop	CCA	CCG	CCG	CCG	0	0
16	Y	loop	TAT	TAC	TAC	TAC	0	0
17	P	loop	CCT	CCA	CCG	CCG	0	1
18	L	loop	CTT	CTG	CTG	CTG	0	0
19	G	loop	GGA	GGT	GGT	GGT	0	0
20	A	sheet	GCT	GCA	GCG	GCG	0	1
21	N	sheet	AAT	AAC	AAC	AAC	0	0
22	W	sheet	TGG	TGG	TGG	TGG	0	0
23	E	sheet	GAA	GAA	GAA	GAA	0	0
24	E	helix	GAA	GAA	GAA	GAA	0	0
25	E	helix	GAA	GAG	GAA	GAA	0	0
26	D	helix	GAT	GAC	GAC	GAC	0	0
27	D	sheet	GAT	GAC	GAC	GAC	0	0
28	G	sheet	GGT	GGC	GGT	GGT	0	0
29	V	sheet	GTG	GTA	GTT	GTT	0	1
30	N	sheet	AAC	AAT	AAC	AAC	0	0
31	F	sheet	TTC	TTC	TTC	TTC	0	0
32	S	sheet	TCT	TCG	TCT	TCT	0	0
33	I	sheet	ATC	ATC	ATC	ATC	0	0
34	F	sheet	TTT	TTT	TTC	TTC	1	0
35	S	loop	TCG	AGC	TCT	TCT	0	1
36	E	loop	GAA	GAA	GAA	GAA	0	0
37	N	loop	AAT	AAT	AAC	AAC	1	0
38	A	loop	GCG	GCG	GCG	GCG	0	0
39	T	sheet	ACT	ACC	ACT	ACT	0	0
40	K	sheet	AAG	AAA	AAA	AAA	0	0
41	V	sheet	GTT	GTG	GTT	GTT	0	0
42	E	sheet	GAA	GAG	GAA	GAA	0	0
43	L	sheet	CTT	CTA	CTG	CTG	0	1
44	L	sheet	TTA	CTG	CTG	CTG	0	0
45	I	sheet	ATT	ATT	ATC	ATC	1	0
46	Y	loop	TAC	TAC	TAC	TAC	0	0
47	S	loop	TCC	AGC	TCT	TCT	0	1
48	P	loop	CCT	CCG	CCG	CCG	0	0
49	T	loop	ACT	ACG	ACC	ACC	0	1
50	N	loop	AAT	AAC	AAC	AAC	0	0
51	Q	loop	CAG	CAA	CAG	CAG	0	0
52	K	loop	AAA	AAG	AAA	AAA	0	0
53	Y	loop	TAT	TAT	TAT	TAT	0	0
54	P	loop	CCT	CCG	CCG	CCG	0	0
55	K	sheet	AAA	AAG	AAA	AAA	0	0
56	E	sheet	GAA	GAA	GAA	GAA	0	0
57	V	sheet	GTT	GTT	GTT	GTT	0	0
58	I	sheet	ATC	ATC	ATC	ATC	0	0
59	E	sheet	GAG	GAA	GAA	GAA	0	0
60	V	loop	GTT	GTT	GTG	GTG	1	0
61	K	loop	AAG	AAA	AAA	AAA	0	0
62	Q	loop	CAG	CAA	CAG	CAG	0	0
63	R	loop	AGA	CGT	CGT	CGT	0	0
64	S	loop	TCT	AGC	TCC	TCC	0	1
65	G	loop	GGT	GGT	GGT	GGT	0	0
66	D	loop	GAT	GAT	GAT	GAT	0	0
67	I	sheet	ATT	ATT	ATC	ATC	1	0
68	W	sheet	TGG	TGG	TGG	TGG	0	0
69	H	sheet	CAC	CAT	CAC	CAC	0	0
70	V	sheet	GTC	GTG	GTC	GTC	0	0
71	F	sheet	TTT	TTT	TTC	TTC	1	0
72	V	sheet	GTC	GTG	GTT	GTT	0	1
73	P	sheet	CCA	CCC	CCG	CCG	0	1
74	G	loop	GGT	GGC	GGT	GGT	0	0
75	L	loop	TTG	CTG	CTG	CTG	0	0
76	G	loop	GGA	GGT	GGT	GGT	0	0
77	P	loop	CCG	CCA	CCG	CCG	0	0
78	G	sheet	GGT	GGG	GGT	GGT	0	0
79	T	sheet	ACA	ACT	ACT	ACT	0	0
80	L	sheet	CTT	CTG	CTG	CTG	0	0
81	Y	sheet	TAC	TAT	TAC	TAC	0	0
82	A	sheet	GCA	GCC	GCG	GCG	0	1
83	Y	sheet	TAT	TAC	TAC	TAC	0	0
84	R	sheet	AGA	CGT	CGT	CGT	0	0
85	I	sheet	ATT	ATA	ATC	ATC	0	1
86	Y	sheet	TAT	TAT	TAC	TAC	1	0
87	G	loop	GGT	GGT	GGC	GGC	1	0
88	P	loop	CCT	CCG	CCG	CCG	0	0
89	Y	loop	TAT	TAT	TAC	TAC	1	0
90	K	loop	AAG	AAA	AAA	AAA	0	0
91	P	helix	CCA	CCG	CCG	CCG	0	0
92	D	helix	GAT	GAT	GAT	GAT	0	0
93	Q	helix	CAA	CAG	CAG	CAG	0	0
94	G	loop	GGT	GGT	GGT	GGT	0	0
95	L	loop	TTA	CTG	CTG	CTG	0	0
96	R	loop	AGA	CGC	CGT	CGT	0	1
97	F	loop	TTT	TTC	TTT	TTT	0	0
98	N	loop	AAT	AAC	AAC	AAC	0	0
99	P	loop	CCT	CCG	CCG	CCG	0	0
100	N	loop	AAT	AAT	AAC	AAC	1	0
101	K	loop	AAG	AAA	AAA	AAA	0	0
102	V	loop	GTT	GTC	GTT	GTT	0	0
103	L	loop	CTA	TTG	CTG	CTG	0	1
104	I	loop	ATT	ATC	ATC	ATC	0	0
105	D	loop	GAT	GAT	GAC	GAC	1	0
106	P	loop	CCT	CCG	CCG	CCG	0	0
107	Y	loop	TAT	TAT	TAT	TAT	0	0
108	A	loop	GCT	GCG	GCG	GCG	0	0
109	K	loop	AAG	AAA	AAA	AAA	0	0
110	A	loop	GCT	GCG	GCG	GCG	0	0
111	I	loop	ATA	ATT	ATT	ATT	0	0
112	N	loop	AAT	AAC	AAC	AAC	0	0
113	G	loop	GGG	GGG	GGT	GGT	1	0
114	T	loop	ACA	ACC	ACC	ACC	0	0
115	L	loop	TTA	TTG	CTG	CTG	0	1
116	N	loop	AAC	AAT	AAC	AAC	0	0
117	W	loop	TGG	TGG	TGG	TGG	0	0
118	N	loop	AAT	AAC	AAC	AAC	0	0
119	D	helix	GAT	GAT	GAC	GAC	1	0
120	A	helix	GCT	GCT	GCG	GCG	1	0
121	V	helix	GTT	GTG	GTT	GTT	0	0
122	F	loop	TTT	TTT	TTC	TTC	1	0
123	G	loop	GGT	GGT	GGT	GGT	0	0
124	Y	loop	TAT	TAT	TAC	TAC	1	0
125	K	loop	AAG	AAG	AAA	AAA	1	0
126	I	loop	ATA	ATC	ATC	ATC	0	0
127	G	loop	GGC	GGC	GGT	GGT	1	0
128	D	loop	GAT	GAC	GAC	GAC	0	0
129	S	loop	TCT	TCA	TCC	TCC	0	1
130	N	loop	AAC	AAT	AAC	AAC	0	0
131	Q	loop	CAG	CAG	CAG	CAG	0	0
132	D	loop	GAT	GAC	GAC	GAC	0	0
133	L	loop	TTG	TTG	CTG	CTG	1	0
134	S	loop	TCC	AGC	TCT	TCT	0	1
135	F	loop	TTT	TTT	TTT	TTT	0	0
136	D	loop	GAT	GAT	GAC	GAC	1	0
137	D	loop	GAT	GAC	GAC	GAC	0	0
138	R	loop	AGG	CGT	CGT	CGT	0	0
139	P	loop	CCA	CCC	CCG	CCG	0	1
140	D	loop	GAT	GAC	GAC	GAC	0	0
141	D	helix	GAT	GAC	GAC	GAC	0	0
142	E	helix	GAA	GAG	GAA	GAA	0	0
143	F	helix	TTT	TTC	TTC	TTC	0	0
144	I	loop	ATT	ATC	ATC	ATC	0	0
145	P	loop	CCT	CCG	CCG	CCG	0	0
146	K	loop	AAG	AAA	AAA	AAA	0	0
147	G	sheet	GGT	GGT	GGT	GGT	0	0
148	V	sheet	GTT	GTG	GTT	GTT	0	0
149	V	sheet	GTT	GTG	GTT	GTT	0	0
150	I	loop	ATT	ATC	ATC	ATC	0	0
151	N	loop	AAT	AAT	AAC	AAC	1	0
152	P	loop	CCT	CCG	CCG	CCG	0	0
153	Y	loop	TAT	TAC	TAC	TAC	0	0
154	F	loop	TTT	TTC	TTT	TTT	0	0
155	E	loop	GAG	GAG	GAA	GAA	1	0
156	W	loop	TGG	TGG	TGG	TGG	0	0
157	D	loop	GAT	GAT	GAC	GAC	1	0
158	D	loop	GAT	GAC	GAC	GAC	0	0
159	D	helix	GAT	GAC	GAC	GAC	0	0
160	H	helix	CAC	CAC	CAC	CAC	0	0
161	F	helix	TTT	TTT	TTC	TTC	1	0
162	F	helix	TTT	TTC	TTC	TTC	0	0
163	R	helix	AGG	AGA	CGC	CGC	0	1
164	R	helix	AGA	CGC	CGT	CGT	0	1
165	K	loop	AAG	AAA	AAG	AAG	0	0
166	K	loop	AAG	AAA	AAA	AAA	0	0
167	I	loop	ATA	ATT	ATC	ATC	0	1
168	P	loop	CCA	CCA	CCG	CCG	1	0
169	L	helix	TTA	CTG	CTG	CTG	0	0
170	K	helix	AAG	AAG	AAA	AAA	1	0
171	D	helix	GAT	GAT	GAC	GAC	1	0
172	T	loop	ACT	ACC	ACC	ACC	0	0
173	I	loop	ATT	ATC	ATC	ATC	0	0
174	I	sheet	ATT	ATC	ATC	ATC	0	0
175	Y	sheet	TAT	TAC	TAC	TAC	0	0
176	E	sheet	GAA	GAG	GAA	GAA	0	0
177	V	sheet	GTT	GTT	GTT	GTT	0	0
178	H	loop	CAT	CAT	CAC	CAC	1	0
179	V	loop	GTT	GTC	GTT	GTT	0	0
180	K	helix	AAA	AAA	AAA	AAA	0	0
181	G	helix	GGT	GGC	GGT	GGT	0	0
182	F	helix	TTT	TTC	TTC	TTC	0	0
183	T	helix	ACT	ACG	ACC	ACC	0	1
184	K	loop	AAA	AAG	AAA	AAA	0	0
185	L	loop	TTA	CTG	CTG	CTG	0	0
186	R	loop	AGA	CGT	CGT	CGT	0	0
187	P	loop	CCT	CCG	CCA	CCA	0	1
188	D	loop	GAT	GAT	GAC	GAC	1	0
189	L	loop	TTA	CTG	CTG	CTG	0	0
190	P	loop	CCA	CCG	CCG	CCG	0	0
191	E	helix	GAA	GAA	GAA	GAA	0	0
192	N	helix	AAT	AAC	AAC	AAC	0	0
193	I	helix	ATT	ATC	ATC	ATC	0	0
194	R	loop	AGA	CGC	CGT	CGT	0	1
195	G	loop	GGT	GGT	GGC	GGC	1	0
196	T	loop	ACT	ACC	ACC	ACC	0	0
197	Y	helix	TAT	TAT	TAC	TAC	1	0
198	K	helix	AAA	AAG	AAA	AAA	0	0
199	G	helix	GGA	GGT	GGT	GGT	0	0
200	F	helix	TTT	TTC	TTC	TTC	0	0
201	A	helix	GCC	GCT	GCG	GCG	0	1
202	S	loop	TCT	AGC	TCT	TCT	0	0
203	R	helix	AGA	CGT	CGT	CGT	0	0
204	Q	helix	CAG	CAA	CAG	CAG	0	0
205	M	helix	ATG	ATG	ATG	ATG	0	0
206	I	helix	ATC	ATT	ATC	ATC	0	0
207	E	helix	GAA	GAG	GAA	GAA	0	0
208	Y	helix	TAT	TAC	TAC	TAC	0	0
209	L	helix	TTG	TTG	CTG	CTG	1	0
210	K	helix	AAA	AAG	AAA	AAA	0	0
211	D	helix	GAT	GAC	GAC	GAC	0	0
212	L	helix	TTG	CTC	CTG	CTG	0	1
213	G	loop	GGG	GGC	GGC	GGC	0	0
214	V	loop	GTA	GTT	GTT	GTT	0	0
215	T	loop	ACT	ACT	ACC	ACC	1	0
216	T	sheet	ACA	ACC	ACC	ACC	0	0
217	V	sheet	GTC	GTT	GTT	GTT	0	0
218	E	sheet	GAG	GAG	GAA	GAA	1	0
219	I	sheet	ATA	ATC	ATC	ATC	0	0
220	M	loop	ATG	ATG	ATG	ATG	0	0
221	P	loop	CCA	CCG	CCA	CCA	0	0
222	V	loop	GTA	GTT	GTT	GTT	0	0
223	Q	loop	CAG	CAG	CAG	CAG	0	0
224	Q	loop	CAG	CAG	CAG	CAG	0	0
225	F	loop	TTT	TTT	TTC	TTC	1	0
226	V	loop	GTT	GTC	GTA	GTA	0	1
227	D	loop	GAT	GAC	GAC	GAC	0	0
228	D	loop	GAT	GAT	GAT	GAT	0	0
229	R	helix	AGG	CGT	CGT	CGT	0	0
230	F	helix	TTT	TTC	TTC	TTC	0	0
231	L	helix	CTA	TTG	CTG	CTG	0	1
232	V	helix	GTA	GTA	GTT	GTT	1	0
233	E	helix	GAG	GAG	GAG	GAG	0	0
234	K	helix	AAG	AAG	AAA	AAA	1	0
235	G	loop	GGA	GGG	GGT	GGT	0	1
236	L	loop	TTA	CTG	CTG	CTG	0	0
237	R	loop	AGG	CGC	CGT	CGT	0	1
238	N	loop	AAT	AAC	AAC	AAC	0	0
239	Y	loop	TAC	TAT	TAC	TAC	0	0
240	W	loop	TGG	TGG	TGG	TGG	0	0
241	G	loop	GGA	GGT	GGT	GGT	0	0
242	Y	loop	TAT	TAT	TAC	TAC	1	0
243	N	loop	AAT	AAC	AAC	AAC	0	0
244	P	loop	CCC	CCG	CCG	CCG	0	0
245	I	loop	ATA	ATT	ATC	ATC	0	1
246	N	loop	AAT	AAT	AAC	AAC	1	0
247	Y	loop	TAT	TAC	TAC	TAC	0	0
248	F	loop	TTT	TTT	TTC	TTC	1	0
249	S	loop	TCA	TCT	TCT	TCT	0	0
250	P	loop	CCT	CCG	CCG	CCG	0	0
251	E	loop	GAA	GAG	GAA	GAA	0	0
252	C	helix	TGT	TGC	TGC	TGC	0	0
253	R	helix	AGA	CGC	CGT	CGT	0	1
254	Y	helix	TAT	TAC	TAC	TAC	0	0
255	S	loop	TCC	AGC	TCC	TCC	0	0
256	S	loop	TCT	TCC	TCT	TCT	0	0
257	S	loop	TCT	TCC	TCT	TCT	0	0
258	G	loop	GGC	GGC	GGC	GGC	0	0
259	C	loop	TGT	TGC	TGC	TGC	0	0
260	M	loop	ATG	ATG	ATG	ATG	0	0
261	G	loop	GGT	GGT	GGT	GGT	0	0
262	E	helix	GAA	GAA	GAG	GAG	1	0
263	Q	helix	CAA	CAG	CAG	CAG	0	0
264	V	helix	GTT	GTT	GTT	GTT	0	0
265	N	helix	AAC	AAT	AAC	AAC	0	0
266	E	helix	GAG	GAA	GAA	GAA	0	0
267	F	helix	TTT	TTC	TTC	TTC	0	0
268	K	helix	AAG	AAA	AAA	AAA	0	0
269	E	helix	GAG	GAG	GAG	GAG	0	0
270	M	helix	ATG	ATG	ATG	ATG	0	0
271	V	helix	GTT	GTG	GTT	GTT	0	0
272	N	helix	AAT	AAT	AAC	AAC	1	0
273	E	helix	GAG	GAA	GAA	GAA	0	0
274	L	helix	CTG	TTA	CTG	CTG	0	0
275	H	helix	CAC	CAC	CAC	CAC	0	0
276	N	helix	AAC	AAC	AAC	AAC	0	0
277	A	helix	GCT	GCT	GCG	GCG	1	0
278	G	loop	GGC	GGT	GGT	GGT	0	0
279	F	loop	TTC	TTT	TTC	TTC	0	0
280	E	sheet	GAG	GAA	GAA	GAA	0	0
281	V	sheet	GTA	GTG	GTG	GTG	0	0
282	I	sheet	ATT	ATT	ATC	ATC	1	0
283	I	sheet	ATT	ATT	ATC	ATC	1	0
284	D	sheet	GAT	GAT	GAC	GAC	1	0
285	V	sheet	GTT	GTG	GTG	GTG	0	0
286	V	loop	GTT	GTC	GTT	GTT	0	0
287	Y	loop	TAT	TAC	TAC	TAC	0	0
288	N	loop	AAC	AAC	AAC	AAC	0	0
289	H	loop	CAT	CAC	CAC	CAC	0	0
290	T	loop	ACT	ACC	ACC	ACC	0	0
291	A	loop	GCG	GCG	GCG	GCG	0	0
292	E	loop	GAA	GAA	GAA	GAA	0	0
293	G	loop	GGG	GGC	GGT	GGT	0	1
294	N	loop	AAT	AAC	AAC	AAC	0	0
295	H	loop	CAT	CAT	CAC	CAC	1	0
296	L	loop	TTA	CTG	CTC	CTC	0	1
297	G	loop	GGT	GGT	GGT	GGT	0	0
298	P	loop	CCT	CCG	CCG	CCG	0	0
299	T	loop	ACT	ACG	ACC	ACC	0	1
300	L	loop	CTT	CTG	CTG	CTG	0	0
301	S	loop	TCA	TCG	AGC	AGC	0	1
302	F	helix	TTC	TTC	TTC	TTC	0	0
303	R	helix	AGA	CGT	CGT	CGT	0	0
304	G	helix	GGT	GGT	GGT	GGT	0	0
305	I	helix	ATA	ATT	ATC	ATC	0	1
306	D	loop	GAT	GAC	GAC	GAC	0	0
307	N	helix	AAT	AAT	AAC	AAC	1	0
308	L	helix	TTG	CTG	CTG	CTG	0	0
309	A	helix	GCT	GCT	GCG	GCG	1	0
310	Y	helix	TAT	TAC	TAC	TAC	0	0
311	Y	loop	TAC	TAT	TAC	TAC	0	0
312	M	loop	ATG	ATG	ATG	ATG	0	0
313	L	loop	TTA	TTA	CTG	CTG	1	0
314	V	loop	GTT	GTC	GTT	GTT	0	0
315	P	loop	CCA	CCG	CCG	CCG	0	0
316	D	loop	GAT	GAT	GAC	GAC	1	0
317	N	loop	AAT	AAC	AAC	AAC	0	0
318	K	loop	AAG	AAA	AAA	AAA	0	0
319	R	loop	AGA	CGT	CGT	CGT	0	0
320	Y	loop	TAT	TAT	TAC	TAC	1	0
321	Y	loop	TAT	TAC	TAC	TAC	0	0
322	L	loop	TTA	CTG	CTC	CTC	0	1
323	D	loop	GAC	GAC	GAC	GAC	0	0
324	F	loop	TTT	TTT	TTC	TTC	1	0
325	T	loop	ACT	ACC	ACC	ACC	0	0
326	G	loop	GGA	GGT	GGT	GGT	0	0
327	T	loop	ACT	ACT	ACC	ACC	1	0
328	G	loop	GGA	GGT	GGT	GGT	0	0
329	N	loop	AAC	AAC	AAC	AAC	0	0
330	T	loop	ACC	ACC	ACC	ACC	0	0
331	L	loop	TTA	TTG	CTG	CTG	0	1
332	N	loop	AAT	AAC	AAC	AAC	0	0
333	L	loop	CTG	CTG	CTG	CTG	0	0
334	S	loop	AGT	AGC	TCT	TCT	0	1
335	H	loop	CAT	CAC	CAC	CAC	0	0
336	P	helix	CCG	CCG	CCG	CCG	0	0
337	R	helix	AGG	CGT	CGC	CGC	0	1
338	V	helix	GTA	GTT	GTT	GTT	0	0
339	L	helix	TTG	CTG	CTG	CTG	0	0
340	Q	helix	CAA	CAG	CAG	CAG	0	0
341	M	helix	ATG	ATG	ATG	ATG	0	0
342	V	helix	GTT	GTT	GTT	GTT	0	0
343	L	helix	CTG	CTG	CTG	CTG	0	0
344	D	helix	GAT	GAC	GAC	GAC	0	0
345	S	helix	AGT	AGC	TCT	TCT	0	1
346	L	helix	CTT	CTC	CTG	CTG	0	1
347	R	helix	AGA	AGA	CGT	CGT	1	0
348	Y	helix	TAT	TAC	TAC	TAC	0	0
349	W	helix	TGG	TGG	TGG	TGG	0	0
350	V	helix	GTT	GTT	GTT	GTT	0	0
351	L	helix	TTA	CTG	CTG	CTG	0	0
352	E	helix	GAG	GAG	GAA	GAA	1	0
353	M	helix	ATG	ATG	ATG	ATG	0	0
354	H	loop	CAT	CAT	CAC	CAC	1	0
355	V	loop	GTT	GTT	GTT	GTT	0	0
356	D	loop	GAC	GAC	GAC	GAC	0	0
357	G	sheet	GGT	GGT	GGC	GGC	1	0
358	F	sheet	TTT	TTC	TTC	TTC	0	0
359	R	sheet	AGG	CGC	CGC	CGC	0	0
360	F	sheet	TTT	TTT	TTC	TTC	1	0
361	D	loop	GAT	GAC	GAC	GAC	0	0
362	L	loop	TTA	CTG	CTG	CTG	0	0
363	A	helix	GCT	GCG	GCG	GCG	0	0
364	A	helix	GCT	GCA	GCG	GCG	0	1
365	A	helix	GCC	GCG	GCG	GCG	0	0
366	L	helix	CTA	CTA	CTG	CTG	1	0
367	A	helix	GCT	GCT	GCG	GCG	1	0
368	R	loop	AGA	CGT	CGT	CGT	0	0
369	Q	loop	CAA	CAA	CAG	CAG	1	0
370	L	loop	TTA	CTG	CTG	CTG	0	0
371	Y	loop	TAC	TAT	TAC	TAC	0	0
372	S	loop	AGT	TCC	TCT	TCT	0	1
373	V	loop	GTA	GTG	GTG	GTG	0	0
374	N	loop	AAT	AAC	AAC	AAC	0	0
375	M	loop	ATG	ATG	ATG	ATG	0	0
376	L	loop	CTT	CTT	CTG	CTG	1	0
377	S	loop	TCA	TCG	TCT	TCT	0	1
378	T	helix	ACT	ACC	ACC	ACC	0	0
379	F	helix	TTC	TTT	TTC	TTC	0	0
380	F	helix	TTT	TTT	TTC	TTC	1	0
381	V	helix	GTT	GTT	GTT	GTT	0	0
382	A	helix	GCA	GCA	GCG	GCG	1	0
383	I	helix	ATT	ATT	ATC	ATC	1	0
384	Q	helix	CAG	CAA	CAG	CAG	0	0
385	Q	helix	CAA	CAA	CAA	CAA	0	0
386	D	loop	GAT	GAC	GAC	GAC	0	0
387	P	loop	CCC	CCG	CCG	CCG	0	0
388	V	helix	GTT	GTC	GTT	GTT	0	0
389	L	helix	CTT	CTG	CTG	CTG	0	0
390	S	helix	TCT	TCG	TCT	TCT	0	0
391	Q	helix	CAA	CAA	CAG	CAG	1	0
392	V	loop	GTT	GTT	GTG	GTG	1	0
393	K	sheet	AAG	AAG	AAA	AAA	1	0
394	L	sheet	TTA	CTG	CTG	CTG	0	0
395	I	sheet	ATA	ATT	ATC	ATC	0	1
396	A	sheet	GCG	GCC	GCG	GCG	0	0
397	E	loop	GAA	GAG	GAA	GAA	0	0
398	P	loop	CCT	CCG	CCG	CCG	0	0
399	W	loop	TGG	TGG	TGG	TGG	0	0
400	D	loop	GAT	GAT	GAC	GAC	1	0
401	V	loop	GTT	GTT	GTT	GTT	0	0
402	G	loop	GGT	GGT	GGT	GGT	0	0
403	P	loop	CCA	CCG	CCG	CCG	0	0
404	G	loop	GGG	GGT	GGC	GGC	0	1
405	G	loop	GGA	GGT	GGT	GGT	0	0
406	Y	loop	TAT	TAT	TAC	TAC	1	0
407	Q	loop	CAG	CAG	CAG	CAG	0	0
408	V	loop	GTT	GTG	GTT	GTT	0	0
409	G	loop	GGT	GGC	GGT	GGT	0	0
410	N	loop	AAT	AAC	AAC	AAC	0	0
411	F	loop	TTT	TTC	TTC	TTC	0	0
412	P	loop	CCA	CCG	CCG	CCG	0	0
413	Y	loop	TAT	TAC	TAC	TAC	0	0
414	L	loop	TTG	CTC	CTG	CTG	0	1
415	W	loop	TGG	TGG	TGG	TGG	0	0
416	A	sheet	GCC	GCA	GCG	GCG	0	1
417	E	sheet	GAA	GAA	GAA	GAA	0	0
418	W	sheet	TGG	TGG	TGG	TGG	0	0
419	N	loop	AAC	AAC	AAC	AAC	0	0
420	G	helix	GGT	GGC	GGC	GGC	0	0
421	K	helix	AAG	AAG	AAA	AAA	1	0
422	Y	helix	TAT	TAC	TAC	TAC	0	0
423	R	helix	AGA	CGG	CGT	CGT	0	1
424	D	helix	GAT	GAT	GAC	GAC	1	0
425	T	helix	ACT	ACG	ACC	ACC	0	1
426	I	helix	ATA	ATT	ATC	ATC	0	1
427	R	helix	AGG	CGC	CGT	CGT	0	1
428	R	helix	AGA	CGC	CGT	CGT	0	1
429	F	helix	TTT	TTC	TTC	TTC	0	0
430	W	helix	TGG	TGG	TGG	TGG	0	0
431	R	helix	AGA	CGT	CGT	CGT	0	0
432	G	loop	GGT	GGC	GGT	GGT	0	0
433	E	loop	GAG	GAG	GAA	GAA	1	0
434	A	loop	GCG	GCC	GCG	GCG	0	0
435	I	loop	ATC	ATC	ATC	ATC	0	0
436	P	loop	CCC	CCG	CCG	CCG	0	0
437	Y	helix	TAT	TAC	TAC	TAC	0	0
438	E	helix	GAG	GAA	GAA	GAA	0	0
439	E	helix	GAG	GAA	GAA	GAA	0	0
440	L	helix	TTG	CTG	CTG	CTG	0	0
441	A	helix	GCT	GCG	GCG	GCG	0	0
442	N	helix	AAT	AAC	AAC	AAC	0	0
443	R	helix	AGG	CGT	CGT	CGT	0	0
444	L	helix	CTT	CTG	CTG	CTG	0	0
445	M	helix	ATG	ATG	ATG	ATG	0	0
446	G	loop	GGT	GGC	GGT	GGT	0	0
447	S	loop	TCT	TCT	TCT	TCT	0	0
448	P	helix	CCA	CCG	CCG	CCG	0	0
449	D	helix	GAT	GAT	GAC	GAC	1	0
450	L	helix	TTA	TTG	CTG	CTG	0	1
451	Y	helix	TAT	TAC	TAC	TAC	0	0
452	A	loop	GCT	GCG	GCG	GCG	0	0
453	G	loop	GGA	GGT	GGT	GGT	0	0
454	N	loop	AAT	AAC	AAC	AAC	0	0
455	N	loop	AAT	AAC	AAC	AAC	0	0
456	K	loop	AAG	AAG	AAA	AAA	1	0
457	T	loop	ACT	ACC	ACC	ACC	0	0
458	P	helix	CCT	CCG	CCG	CCG	0	0
459	F	helix	TTC	TTT	TTT	TTT	0	0
460	A	helix	GCT	GCG	GCG	GCG	0	0
461	S	sheet	AGT	TCT	TCT	TCT	0	0
462	I	sheet	ATA	ATT	ATC	ATC	0	1
463	N	sheet	AAT	AAC	AAC	AAC	0	0
464	Y	loop	TAT	TAC	TAC	TAC	0	0
465	I	loop	ATA	ATC	ATC	ATC	0	0
466	T	loop	ACT	ACC	ACC	ACC	0	0
467	S	loop	TCT	AGC	TCT	TCT	0	0
468	H	loop	CAT	CAC	CAC	CAC	0	0
469	D	loop	GAT	GAC	GAC	GAC	0	0
470	G	loop	GGT	GGC	GGC	GGC	0	0
471	F	loop	TTT	TTC	TTC	TTC	0	0
472	T	loop	ACT	ACC	ACC	ACC	0	0
473	L	helix	TTA	CTG	CTG	CTG	0	0
474	E	helix	GAG	GAG	GAA	GAA	1	0
475	D	helix	GAT	GAT	GAC	GAC	1	0
476	L	helix	TTA	TTA	CTG	CTG	1	0
477	V	helix	GTT	GTG	GTT	GTT	0	0
478	S	helix	AGT	AGC	TCT	TCT	0	1
479	Y	loop	TAT	TAC	TAC	TAC	0	0
480	N	loop	AAT	AAC	AAC	AAC	0	0
481	Q	loop	CAA	CAG	CAG	CAG	0	0
482	K	loop	AAG	AAG	AAA	AAA	1	0
483	H	loop	CAT	CAC	CAC	CAC	0	0
484	N	loop	AAT	AAT	AAC	AAC	1	0
485	E	helix	GAA	GAA	GAA	GAA	0	0
486	A	helix	GCT	GCG	GCG	GCG	0	0
487	N	helix	AAC	AAC	AAC	AAC	0	0
488	G	loop	GGT	GGC	GGC	GGC	0	0
489	F	loop	TTT	TTC	TTC	TTC	0	0
490	N	loop	AAT	AAC	AAC	AAC	0	0
491	N	loop	AAT	AAC	AAC	AAC	0	0
492	Q	loop	CAA	CAA	CAG	CAG	1	0
493	D	loop	GAT	GAC	GAC	GAC	0	0
494	G	loop	GGC	GGT	GGC	GGC	0	0
495	M	loop	ATG	ATG	ATG	ATG	0	0
496	N	loop	AAC	AAT	AAC	AAC	0	0
497	E	loop	GAG	GAG	GAA	GAA	1	0
498	N	loop	AAT	AAT	AAC	AAC	1	0
499	Y	loop	TAT	TAC	TAC	TAC	0	0
500	S	loop	AGT	TCC	TCC	TCC	0	0
501	W	loop	TGG	TGG	TGG	TGG	0	0
502	N	loop	AAT	AAC	AAC	AAC	0	0
503	C	loop	TGT	TGC	TGC	TGC	0	0
504	G	loop	GGA	GGT	GGT	GGT	0	0
505	V	loop	GTT	GTT	GTT	GTT	0	0
506	E	loop	GAG	GAA	GAA	GAA	0	0
507	G	loop	GGA	GGC	GGT	GGT	0	1
508	E	loop	GAG	GAA	GAA	GAA	0	0
509	T	loop	ACT	ACC	ACC	ACC	0	0
510	N	loop	AAT	AAT	AAC	AAC	1	0
511	D	loop	GAT	GAC	GAC	GAC	0	0
512	A	helix	GCT	GCC	GCG	GCG	0	1
513	N	helix	AAT	AAC	AAC	AAC	0	0
514	V	helix	GTT	GTG	GTT	GTT	0	0
515	I	helix	ATT	ATC	ATC	ATC	0	0
516	Q	helix	CAA	CAG	CAG	CAG	0	0
517	C	helix	TGT	TGT	TGC	TGC	1	0
518	R	helix	AGA	CGT	CGT	CGT	0	0
519	E	helix	GAG	GAA	GAG	GAG	0	0
520	K	helix	AAA	AAA	AAA	AAA	0	0
521	Q	helix	CAA	CAA	CAG	CAG	1	0
522	K	helix	AAA	AAG	AAA	AAA	0	0
523	R	helix	AGG	CGC	CGT	CGT	0	1
524	N	helix	AAT	AAT	AAC	AAC	1	0
525	F	helix	TTT	TTT	TTC	TTC	1	0
526	I	helix	ATC	ATC	ATC	ATC	0	0
527	I	helix	ATA	ATC	ATC	ATC	0	0
528	T	helix	ACA	ACC	ACC	ACC	0	0
529	L	helix	CTT	TTG	CTG	CTG	0	1
530	F	helix	TTT	TTT	TTC	TTC	1	0
531	V	helix	GTA	GTT	GTT	GTT	0	0
532	S	loop	AGT	TCC	TCT	TCT	0	1
533	Q	loop	CAA	CAG	CAG	CAG	0	0
534	G	loop	GGG	GGC	GGT	GGT	0	1
535	V	sheet	GTT	GTC	GTT	GTT	0	0
536	P	sheet	CCA	CCG	CCG	CCG	0	0
537	M	sheet	ATG	ATG	ATG	ATG	0	0
538	I	sheet	ATT	ATC	ATC	ATC	0	0
539	L	sheet	TTA	CTG	CTC	CTC	0	1
540	G	loop	GGT	GGC	GGC	GGC	0	0
541	G	loop	GGC	GGC	GGT	GGT	1	0
542	D	helix	GAT	GAT	GAC	GAC	1	0
543	E	helix	GAG	GAA	GAA	GAA	0	0
544	L	helix	CTA	CTG	CTG	CTG	0	0
545	S	loop	AGT	AGC	TCT	TCT	0	1
546	R	loop	AGA	CGT	CGT	CGT	0	0
547	T	loop	ACA	ACG	ACC	ACC	0	1
548	Q	loop	CAA	CAG	CAG	CAG	0	0
549	R	loop	AGA	CGT	CGT	CGT	0	0
550	G	loop	GGA	GGC	GGT	GGT	0	1
551	N	loop	AAT	AAC	AAC	AAC	0	0
552	N	loop	AAC	AAC	AAC	AAC	0	0
553	N	loop	AAT	AAT	AAC	AAC	1	0
554	A	loop	GCT	GCG	GCG	GCG	0	0
555	F	loop	TTT	TTT	TTC	TTC	1	0
556	C	loop	TGC	TGT	TGC	TGC	0	0
557	Q	loop	CAA	CAG	CAG	CAG	0	0
558	D	loop	GAT	GAC	GAC	GAC	0	0
559	N	loop	AAC	AAT	AAC	AAC	0	0
560	E	loop	GAA	GAA	GAA	GAA	0	0
561	I	loop	ATA	ATC	ATC	ATC	0	0
562	S	loop	AGT	AGC	TCC	TCC	0	1
563	W	loop	TGG	TGG	TGG	TGG	0	0
564	F	loop	TTT	TTT	TTC	TTC	1	0
565	N	loop	AAT	AAC	AAC	AAC	0	0
566	W	loop	TGG	TGG	TGG	TGG	0	0
567	N	loop	AAT	AAT	AAC	AAC	1	0
568	L	loop	CTT	CTG	CTG	CTG	0	0
569	D	loop	GAT	GAC	GAC	GAC	0	0
570	E	helix	GAG	GAG	GAA	GAA	1	0
571	R	helix	AGG	CGT	CGT	CGT	0	0
572	K	helix	AAA	AAA	AAA	AAA	0	0
573	Q	helix	CAG	CAG	CAG	CAG	0	0
574	R	helix	AGG	CGT	CGT	CGT	0	0
575	F	helix	TTT	TTC	TTC	TTC	0	0
576	H	helix	CAT	CAC	CAC	CAC	0	0
577	D	helix	GAT	GAT	GAC	GAC	1	0
578	F	helix	TTT	TTC	TTC	TTC	0	0
579	V	helix	GTT	GTG	GTT	GTT	0	0
580	R	helix	AGG	CGT	CGC	CGC	0	1
581	S	helix	AGT	TCC	AGC	AGC	0	1
582	M	helix	ATG	ATG	ATG	ATG	0	0
583	I	helix	ATT	ATT	ATC	ATC	1	0
584	Y	helix	TAT	TAC	TAC	TAC	0	0
585	F	helix	TTC	TTC	TTC	TTC	0	0
586	Y	helix	TAT	TAT	TAC	TAC	1	0
587	R	helix	AGA	CGT	CGT	CGT	0	0
588	A	helix	GCT	GCA	GCG	GCG	0	1
589	H	loop	CAT	CAC	CAC	CAC	0	0
590	P	helix	CCA	CCG	CCG	CCG	0	0
591	I	helix	ATA	ATC	ATC	ATC	0	0
592	F	helix	TTT	TTC	TTC	TTC	0	0
593	R	loop	AGA	CGT	CGT	CGT	0	0
594	R	loop	AGA	CGC	CGT	CGT	0	1
595	E	loop	GAA	GAG	GAA	GAA	0	0
596	R	loop	AGA	CGC	CGT	CGT	0	1
597	Y	loop	TAC	TAC	TAC	TAC	0	0
598	F	loop	TTT	TTC	TTC	TTC	0	0
599	Q	loop	CAA	CAG	CAG	CAG	0	0
600	G	loop	GGT	GGC	GGT	GGT	0	0
601	K	loop	AAG	AAA	AAA	AAA	0	0
602	K	loop	AAA	AAG	AAA	AAA	0	0
603	L	loop	TTA	CTG	CTG	CTG	0	0
604	H	loop	CAT	CAT	CAT	CAT	0	0
605	G	loop	GGT	GGC	GGT	GGT	0	0
606	M	loop	ATG	ATG	ATG	ATG	0	0
607	P	loop	CCA	CCG	CCG	CCG	0	0
608	L	loop	TTA	TTG	CTG	CTG	0	1
609	K	loop	AAG	AAG	AAA	AAA	1	0
610	D	loop	GAT	GAC	GAC	GAC	0	0
611	V	sheet	GTC	GTG	GTT	GTT	0	1
612	T	sheet	ACT	ACG	ACC	ACC	0	1
613	F	sheet	TTT	TTT	TTC	TTC	1	0
614	L	sheet	CTA	CTG	CTG	CTG	0	0
615	K	loop	AAA	AAG	AAA	AAA	0	0
616	P	loop	CCA	CCG	CCG	CCG	0	0
617	D	loop	GAT	GAT	GAC	GAC	1	0
618	G	loop	GGA	GGT	GGT	GGT	0	0
619	N	loop	AAT	AAC	AAC	AAC	0	0
620	E	loop	GAA	GAG	GAA	GAA	0	0
621	A	loop	GCT	GCT	GCG	GCG	1	0
622	D	loop	GAC	GAT	GAT	GAT	0	0
623	E	helix	GAA	GAG	GAA	GAA	0	0
624	Q	helix	CAA	CAA	CAG	CAG	1	0
625	T	helix	ACA	ACC	ACC	ACC	0	0
626	W	helix	TGG	TGG	TGG	TGG	0	0
627	K	helix	AAG	AAA	AAA	AAA	0	0
628	S	loop	TCA	AGC	TCT	TCT	0	1
629	P	loop	CCA	CCG	CCG	CCG	0	0
630	T	loop	ACT	ACC	ACC	ACC	0	0
631	N	loop	AAT	AAT	AAC	AAC	1	0
632	F	sheet	TTT	TTC	TTC	TTC	0	0
633	I	sheet	ATT	ATC	ATC	ATC	0	0
634	A	sheet	GCA	GCG	GCT	GCT	0	1
635	Y	sheet	TAT	TAT	TAC	TAC	1	0
636	I	sheet	ATT	ATT	ATC	ATC	1	0
637	L	sheet	TTA	CTG	CTG	CTG	0	0
638	E	sheet	GAG	GAG	GAA	GAA	1	0
639	G	loop	GGT	GGC	GGT	GGT	0	0
640	S	loop	AGT	AGC	TCT	TCT	0	1
641	V	loop	GTT	GTG	GTT	GTT	0	0
642	I	loop	ATT	ATC	ATC	ATC	0	0
643	D	loop	GAT	GAC	GAC	GAC	0	0
644	E	loop	GAA	GAG	GAA	GAA	0	0
645	V	loop	GTA	GTT	GTG	GTG	0	1
646	N	loop	AAT	AAC	AAC	AAC	0	0
647	D	loop	GAT	GAC	GAC	GAC	0	0
648	R	loop	AGG	CGT	CGT	CGT	0	0
649	G	loop	GGT	GGT	GGT	GGT	0	0
650	E	loop	GAG	GAA	GAA	GAA	0	0
651	R	loop	AGA	CGT	CGT	CGT	0	0
652	I	loop	ATA	ATT	ATC	ATC	0	1
653	A	loop	GCT	GCG	GCG	GCG	0	0
654	D	loop	GAC	GAT	GAT	GAT	0	0
655	D	loop	GAT	GAT	GAC	GAC	1	0
656	S	sheet	TCT	TCT	TCT	TCT	0	0
657	F	sheet	TTC	TTT	TTC	TTC	0	0
658	L	sheet	TTA	CTG	CTG	CTG	0	0
659	I	sheet	ATC	ATC	ATC	ATC	0	0
660	I	sheet	ATC	ATT	ATC	ATC	0	0
661	L	sheet	CTT	TTG	CTG	CTG	0	1
662	N	sheet	AAT	AAC	AAC	AAC	0	0
663	G	loop	GGT	GGT	GGT	GGT	0	0
664	S	loop	TCA	TCT	TCT	TCT	0	0
665	P	loop	CCA	CCA	CCG	CCG	1	0
666	N	loop	AAT	AAT	AAC	AAC	1	0
667	N	loop	AAT	AAT	AAC	AAC	1	0
668	I	sheet	ATT	ATT	ATC	ATC	1	0
669	K	sheet	AAG	AAA	AAA	AAA	0	0
670	F	sheet	TTC	TTC	TTC	TTC	0	0
671	K	sheet	AAA	AAA	AAA	AAA	0	0
672	F	sheet	TTC	TTT	TTC	TTC	0	0
673	P	loop	CCG	CCG	CCG	CCG	0	0
674	Q	loop	CAA	CAG	CAG	CAG	0	0
675	G	loop	GGT	GGC	GGT	GGT	0	0
676	K	sheet	AAA	AAG	AAA	AAA	0	0
677	W	sheet	TGG	TGG	TGG	TGG	0	0
678	S	sheet	AGT	AGC	TCT	TCT	0	1
679	L	sheet	TTA	CTG	CTG	CTG	0	0
680	V	sheet	GTT	GTG	GTT	GTT	0	0
681	V	sheet	GTT	GTG	GTT	GTT	0	0
682	S	sheet	TCT	TCC	TCT	TCT	0	0
683	S	loop	TCA	AGC	TCT	TCT	0	1
684	Y	loop	TAT	TAT	TAC	TAC	1	0
685	L	loop	TTG	TTA	CTG	CTG	0	1
686	R	loop	AGA	AGA	CGT	CGT	1	0
687	E	loop	GAA	GAG	GAA	GAA	0	0
688	L	loop	CTT	TTG	CTG	CTG	0	1
689	R	loop	AGA	CGC	CGT	CGT	0	1
690	D	helix	GAT	GAT	GAT	GAC	0	0
691	D	helix	GAC	GAT	GAC	GAC	0	0
692	E	helix	GAG	GAG	GAA	GAA	1	0
693	R	helix	AGA	CGC	CGT	CGT	0	1
694	V	sheet	GTT	GTT	GTT	GTT	0	0
695	V	sheet	GTT	GTG	GTT	GTT	0	0
696	D	sheet	GAT	GAT	GAC	GAC	1	0
697	G	loop	GGT	GGT	GGT	GGC	0	0
698	G	sheet	GGC	GGC	GGT	GGT	1	0
699	K	sheet	AAG	AAG	AAA	AAA	1	0
700	E	sheet	GAA	GAA	GAA	GAA	0	0
701	L	sheet	CTG	CTG	CTG	CTG	0	0
702	E	sheet	GAA	GAG	GAA	GAA	0	0
703	I	sheet	ATT	ATC	ATC	ATC	0	0
704	E	loop	GAG	GAG	GAA	GAA	1	0
705	G	loop	GGA	GGT	GGT	GGT	0	0
706	R	sheet	AGG	CGT	CGT	CGT	0	0
707	T	sheet	ACC	ACC	ACC	ACT	0	0
708	A	sheet	GCA	GCA	GCG	GCG	1	0
709	M	sheet	ATG	ATG	ATG	ATG	0	0
710	V	sheet	GTA	GTT	GTT	GTT	0	0
711	Y	sheet	TAT	TAC	TAC	TAC	0	0
712	R	sheet	AGG	CGT	CGT	CGT	0	0
713	R	sheet	AGG	CGC	CGT	CGT	0	1
714	I	sheet	ATT	ATT	ATC	ATC	1	0
715	E	sheet	GAA	GAA	GAA	GAA	0	0
716	Y	loop	TAT	TAT	TAC	TAC	1	0
			TAG	TAA	TAA	TAA	0	0
							125	94
